# Supplementary material for: Transcriptomic Analysis of Skin Color in Anole Lizards
Source: Genome Biol Evol. 2021 May 14;13(7):evab110. doi: 10.1093/gbe/evab110 (PMC8290120; doi:10.1093/gbe/evab110)
Supplement: evab110_Supplementary_Data [file evab110_supplementary_data.zip]

Archive with 7 entries (7 files):
- de_Mello_etal_2020_Dewlap_Color_Comparative_Transcriptomics_Supplementary_Materials_OUP.pdf
- Table_S1_Sample_statistics.xlsx
- Table_S2_Experimental_design.xlsx
- Table_S3_Candidate_genes.xlsx
- Table_S4_gene_set_compilation.xlsx
- Table_S5_Contaminant_info.xlsx
- Table_S6_log-fold_changes.xlsx
