# Supplementary material for: Transcriptomic Analysis of Skin Color in Anole Lizards
Source: Genome Biol Evol. 2021 May 14;13(7):evab110. doi: 10.1093/gbe/evab110 (PMC8290120; doi:10.1093/gbe/evab110)
Supplement: evab110_Supplementary_Data [file evab110_supplementary_data.zip › Table_S1_Sample_statistics.xlsx]

## Sheet: Sheet1
Table S1. Upper pannel: Quality control and read data per sample. Lower pannel: Read statistics. Key: Sample - Sample name; Locality - Locality where we collected the sample; Color - Sample color; ng/ul - Concentration of extract; RIN - RNA Integrity Number of extract; De-multiplexed reads - Number of de-multiplexed reads; Filtered reads - Number of reads passed quality filters; Clean reads - Num…
Sample	Locality	Color	ng/ul	RIN	De-multiplexed reads	Filtered reads	Clean reads	Corrects bps	salmon mapping full	salmon mapping annotated
39_b_S8	Cow	White	25.44	8.3	24959279	24696529	21758671	9165827	83.1	76.6017
39_o_S6	Cow	Orange	23.28	7.9	26323345	25954881	23380599	9810290	78	72.4145
39_y_S7	Cow	Yellow	19.2	8.2	24204206	24060328	20929524	8733025	82.1	75.6264
40_b_S11	Cow	White	26.4	9.4	24922086	24705182	21825549	9243878	83.7	68.8835
40_o_S9	Cow	Orange	33	9.3	29489453	29396305	26103186	10091044	85.8	81.3561
40_y_S10	Cow	Yellow	22.4	9.3	29177133	29085367	26134736	10370672	86.8	83.136
41_y_S12	Cow	Yellow	15	8.7	26816888	26746952	24280097	9290074	70.7	65.9846
42_b_S14	Cow	White	9.64	9.2	32080079	32015240	22057989	8377091	83.4	79.0679
42_y_S13	Cow	Yellow	9.16	7	23084362	22848742	20259291	7909235	86.2	80.6633
44_o_S4	Cow	Orange	42	6.5	27481887	27366178	24669681	8924523	85.5	80.2936
44_y_S5	Cow	Yellow	37	6.6	28187534	27983891	25319054	9034478	85.5	80.4222
46_b_S3	Cow	White	70	7.1	27632612	27465212	24738773	8998858	84.3	80.021
46_o_S2	Cow	Orange	63.2	7.7	29679244	29548515	26994849	10001994	84.8	81.2255
47_o_S1	Cow	Orange	42	7.1	28256501	28093886	25003766	9246566	85.1	79.2315
Statistic			ng/ul	RIN	Demultiplexed reads	Filtered reads	Clean reads	Corrects bps	salmon mapping full	salmon mapping annotated
Mean			31.2657	8.02143	2.73068e+07	2.71405e+07	2.38183e+07	9.2284e+06	83.2143	77.4948
Median			25.92	8.05	2.75572e+07	27415695	24474889	9.20485e+06	84.55	79.6262
SD			18.2987	1.04967	2.45497e+06	2.50508e+06	2.12377e+06	672952	4.21971	5.08166
Total					382294609	379967208	333455765	129197555
