# Supplementary material for: Transcriptomic Analysis of Skin Color in Anole Lizards
Source: Genome Biol Evol. 2021 May 14;13(7):evab110. doi: 10.1093/gbe/evab110 (PMC8290120; doi:10.1093/gbe/evab110)
Supplement: evab110_Supplementary_Data [file evab110_supplementary_data.zip › Table_S2_Experimental_design.xlsx]

## Sheet: Sheet1
Table S2. Experimental design layout. For each specimen listed under 'Specimen id.' We present the color of the tissue from which we extracted RNA and whether that tissue was used in a paired, or unpaired experimental design in a tissue comparison. Below we show a transposed version of this table with the number of specimens per comparison.
		Design
Specimen id.	Tissue	Orange vs Yellow	White vs Orange	White vs Yellow
10839	orange	unpaired/paired	paired	-
10839	yellow	paired	-	paired
10839	white	-	unpaired/paired	unpaired/paired
10840	orange	paired	unpaired/paired	-
10840	yellow	paired	-	unpaired/paired
10840	white	-	paired	paired
10841	yellow	unpaired	-	unpaired
10842	yellow	unpaired	-	paired
10842	white	-	unpaired	unpaired/paired
10844	orange	paired	unpaired	-
10844	yellow	unpaired/paired	-	unpaired
10846	orange	unpaired	paired	-
10846	white	-	unpaired/paired	unpaired
10847	orange	unpaired	unpaired	-
			Unpaired Count	Paired Count
	Orange vs. Yellow		3 vs. 3	3 vs. 3
Design	White vs.Orange		3 vs. 3	3 vs. 3
	White vs. Yellow		3 vs. 3	3 vs. 3
