# Supplementary material for: Transcriptomic Analysis of Skin Color in Anole Lizards
Source: Genome Biol Evol. 2021 May 14;13(7):evab110. doi: 10.1093/gbe/evab110 (PMC8290120; doi:10.1093/gbe/evab110)
Supplement: evab110_Supplementary_Data [file evab110_supplementary_data.zip › Table_S3_Candidate_genes.xlsx]

## Sheet: Differentially Expressed
Table S3. Full list of differentially expressed genes with a false discovery rate (FDR) < 0.05. Gene ID (identification), Gene Code and Gene Name follow either ENSEMBL (ENSCAG) or UniRef90; DE - Comparisons in which we found a gene to be differentially expressed (WO - White to orange; WY - White to yellow; OY - Orange to yellow), forward dashes mean that a gene was differentially expressed in mor…
Gene ID	Gene Code	Gene Name	DE	Up	LFC	Process	Gene Set	Obs	Function
aadacl4	AADACL4	Arylacetamide Deacetylase Like 4	OY	Orange	Yes	-	-	-	Gene Ontology (GO) annotations related to this gene include hydrolase activity and carboxylic ester hydrolase activity.
apoc1	APOC1	Apolipoprotein C1	OY	Yellow	Yes	Lipid Metabolism	-	-	The encoded protein plays a central role in high density lipoprotein (HDL) and very low density lipoprotein (VLDL) metabolism
ENSACAG00000000351	MYO10	Myosin X	OY	Yellow	Yes	-	-	Muscular	This gene encodes a member of the myosin superfamily. The protein represents an unconventional myosin; it should not be confused with the conventional non-muscle myosin-10 (MYH10)
ENSACAG00000001304	SLIT2	Slit Guidance Ligand 2	OY	Orange	Yes	-	-	-	Play highly conserved roles in axon guidance and cell migration
ENSACAG00000001625	SLC16A9	Solute Carrier Family 16 Member 9	OY	-	No	Transport	-	OY +- LFC	Proton-linked monocarboxylate transporter. May catalyze the transport of monocarboxylates across the plasma membrane
ENSACAG00000002607	RYR1	Ryanodine Receptor 1	OY	Orange	Yes	-	-	Muscular	Calcium channel that mediates the release of Ca(2+) from the sarcoplasmic reticulum into the cytoplasm and thereby plays a key role in triggering muscle contraction following depolarization
ENSACAG00000002769	ACTN2	Actinin Alpha 2	OY	Orange	Yes	-	-	Muscular	This gene encodes a muscle-specific, alpha actinin isoform that is expressed in both skeletal and cardiac muscles.
ENSACAG00000002790	ANKRD2	Ankyrin Repeat Domain 2	OY	Orange	Yes	-	-	Muscular	Functions as a negative regulator of myocyte differentiation.
ENSACAG00000002962	METTL21C	Methyltransferase Like 21C	OY	Orange	Yes	-	-	-	Methyltransferase Like 21C
ENSACAG00000003712	EDN3	Endothelin 3	OY	Orange	Yes	Pattern	Pattern	-	The active peptide is a ligand for endothelin receptor type B (EDNRB). The interaction of this endothelin with EDNRB is essential for development of neural crest-derived cell lineages, such as melanocytes and enteric neurons.
ENSACAG00000003962	RBM24	RNA Binding Motif Protein 24	OY	Orange	Yes	-	-	-	Multifunctional RNA-binding protein involved in the regulation of pre-mRNA splicing, mRNA stability and mRNA translation important for cell fate decision and differentiation
ENSACAG00000004588	IGFBP2	Insulin Growth Factor Binding 2 Precursor	OY	Yellow	Yes	-	-	-	Inhibits IGF-mediated growth and developmental rates
ENSACAG00000005357	MYOM3	Myomesin 3	OY	Orange	Yes	-	-	Muscular	May link the intermediate filament cytoskeleton to the M-disk of the myofibrils in striated muscle.
ENSACAG00000005768	MXRA5	Matrix Remodeling Associated 5	OY	Yellow	Yes	-	-	-	This gene encodes one of the matrix-remodelling associated proteins. This protein contains 7 leucine-rich repeats and 12 immunoglobulin-like C2-type domains related to perlecan
ENSACAG00000005863	OTOP2	Otopetrin 2	OY	Orange	Yes	-	-	-	Proton-selective channel that specifically transports protons into cells. Proton-selective channel activity is probably required in cell types that use changes in intracellular pH for cell signaling or to regulate biochemical or developmental processes
ENSACAG00000006898	TNNC1	Troponin C1, Slow Skeletal And Cardiac Type	OY	Orange	Yes	-	-	Muscular	Troponin is the central regulatory protein of striated muscle contraction.
ENSACAG00000007118	ATP8A1	ATPase Phospholipid Transporting 8A1	OY	Yellow	Yes	-	-	-	The protein encoded by this gene is a member of the third subfamily of P-type ATPases and acts to transport amphipaths, such as phosphatidylserine
ENSACAG00000007440	AMT	Aminomethyltransferase	OY	Orange	Yes	-	-	-	The glycine cleavage system catalyzes the degradation of glycine
ENSACAG00000007451	RTN2	Reticulon 2	OY	Orange	Yes	-	-	-	Reticulons are necessary for proper generation of tubular endoplasmic reticulum and likely play a role in intracellular vesicular transport.
ENSACAG00000008198	MUSTN1	Musculoskeletal, Embryonic Nuclear Protein 1	OY	Orange	Yes	-	-	Muscular	May be involved in the development and regeneration of the musculoskeletal system
ENSACAG00000008404	KLHL31	Kelch Like Family Member 31	OY	Orange	Yes	-	-	-	Transcriptional repressor in MAPK/JNK signaling pathway to regulate cellular functions.
ENSACAG00000009029	FLNC	Filamin C	OY	Orange	Yes	-	-	Muscular	Muscle-specific filamin, which plays a central role in muscle cells, probably by functioning as a large actin-cross-linking protein.
ENSACAG00000009902	KIT	KIT Proto-Oncogene, Receptor Tyrosine Kinase	OY	Orange	Yes	Pattern	Pattern	-	-
ENSACAG00000009922	MYOZ1	Myozenin 1	OY	Orange	Yes	-	-	Muscular	Plays an important role in the modulation of calcineurin signaling. May play a role in myofibrillogenesis.
ENSACAG00000010027	GPAM	Glycerol-3-Phosphate Acyltransferase, Mitochondrial	OY	-	No	Lipid Metabolism	-	OY +- LFC	This gene encodes a mitochondrial enzyme which prefers saturated fatty acids as its substrate for the synthesis of glycerolipids
ENSACAG00000010135	NRAP	Nebulin Related Anchoring Protein	OY	Orange	Yes	-	-	Muscular	May be involved in anchoring the terminal actin filaments in the myofibril to the membrane and in transmitting tension from the myofibrils to the extracellular matrix
ENSACAG00000010244	CYP2J6	Cytochrome P450 Family 2 Subfamily J Member 6	OY	Orange	Yes	Carotenoid	Carotenoid	-	Monooxygenase, oxidoreductase
ENSACAG00000010564	CYP2J2	Cytochrome P450 Family 2 Subfamily J Member 2	OY	Orange	Yes	Carotenoid	Carotenoid	-	This protein localizes to the endoplasmic reticulum and is thought to be the predominant enzyme responsible for epoxidation of endogenous arachidonic acid in cardiac tissue
ENSACAG00000010873	SYPL2	Synaptophysin Like 2	OY	Orange	Yes	-	-	-	Involved in communication between the T-tubular and junctional sarcoplasmic reticulum (SR) membranes.
ENSACAG00000011479	TPM2	Tropomyosin 2	OY	Orange	Yes	-	-	Muscular	Binds to actin filaments in muscle and non-muscle cells.
ENSACAG00000011931	RBFOX1	RNA Binding Protein Fox-1 Homolog 1-Kike	OY	Orange	Yes	-	-	-	RNA-binding protein that regulates alternative splicing events
ENSACAG00000011937	ABHD6	Abhydrolase Domain-Containing Protein 6	OY	-	No	Lipid Metabolism	-	OY +- LFC	Lipase that preferentially hydrolysis medium-chain saturated monoacylglycerols including 2-arachidonoylglycerol
ENSACAG00000012462	AGPAT1	1-acyl-sn-glycerol-3-phosphate Acyltransferase Alpha	OY	-	No	Lipid Metabolism	-	OY +- LFC	This gene encodes an enzyme that converts lysophosphatidic acid (LPA) into phosphatidic acid (PA)
ENSACAG00000012739	SCN4A	Sodium Voltage-Gated Channel Alpha Subunit 4	OY	Orange	Yes	-	-	Muscular	This gene encodes one member of the sodium channel alpha subunit gene family. It is expressed in skeletal muscle
ENSACAG00000014383	SLC34A2	Solute Carrier Family 34 Member 2	OY	Orange	Yes	Transport	-	-	The protein encoded by this gene is a pH-sensitive sodium-dependent phosphate transporter. Phosphate uptake is increased at lower pH
ENSACAG00000014729	SCARB1	Scavenger Receptor Class B Member 1	OY	Orange	Yes	Carotenoid	Carotenoid	-	The protein encoded by this gene is a plasma membrane receptor for high density lipoprotein cholesterol (HDL)
ENSACAG00000014745	TMOD4	Tropomodulin 4	OY	Orange	Yes	-	-	Muscular	Blocks the elongation and depolymerization of the actin filaments at the pointed end.
ENSACAG00000014801	SLC43A2	Solute Carrier Family 43 Member 2	OY	Orange	Yes	Transport	-	-	This gene encodes a member of the L-amino acid transporter-3 or SLC43 family of transporters. The encoded protein mediates sodium-, chloride-, and pH-independent transport of L-isomers of neutral amino acids, including leucine, phenylalanine, valine and methionine
ENSACAG00000014981	LIPA	Lipase A, Lysosomal Acid Type	OY	-	No	Lipid Metabolism	-	OY +- LFC	Crucial for the intracellular hydrolysis of cholesteryl esters and triglycerides that have been internalized via receptor-mediated endocytosis of lipoprotein particles
ENSACAG00000015769	CSRP3	Cysteine And Glycine Rich Protein 3	OY	Orange	Yes	-	-	Muscular	This gene encodes a member of the CSRP family of LIM domain proteins, which may be involved in regulatory processes important for development and cellular differentiation. Positive regulator of myogenesis
ENSACAG00000015855	ATP1A2	Sodium/Potassium-Transporting ATPase Subunit Alpha-2	OY	Orange	Yes	-	-	-	This is the catalytic component of the active enzyme, which catalyzes the hydrolysis of ATP coupled with the exchange of sodium and potassium ions across the plasma membrane.
ENSACAG00000016097	ENDOUA	Poly(U)-Specific Endoribonuclease-A	OY	Orange	Yes	-	-	-	Endoribonuclease that cleaves single-stranded RNAs at uridylates and releases products that have 2'-3'-cyclic phosphate termini
ENSACAG00000016380	SRL	Sarcalumenin	OY	Orange	Yes	-	-	-	May be involved in the regulation of calcium transport.
ENSACAG00000016419	CCNB1	Cyclin B1	OY	Orange	Yes	-	-	-	Essential for the control of the cell cycle at the G2/M (mitosis) transition.
ENSACAG00000016641	CMYA5	Cardiomyopathy Associated 5	OY	Orange	Yes	-	-	Muscular	May serve as an anchoring protein that mediates the subcellular compartmentation of protein kinase A (PKA) via binding to PRKAR2A
ENSACAG00000016657	MYBPC1	Myosin Binding Protein C1	OY	Orange	Yes	-	-	Muscular	The encoded protein is the slow skeletal muscle isoform of myosin-binding protein C and plays an important role in muscle contraction by recruiting muscle-type creatine kinase to myosin filaments.
ENSACAG00000017118	BBS5	Bardet-Biedl Syndrome 5	OY	Orange	Yes	-	-	-	The BBSome complex is thought to function as a coat complex required for sorting of specific membrane proteins to the primary cilia. The BBSome complex is required for ciliogenesis but is dispensable for centriolar satellite function.
ENSACAG00000017310	TTN	Titin	OY	Orange	Yes	-	-	-	By providing connections at the level of individual microfilaments, it contributes to the fine balance of forces between the two halves of the sarcomere.
ENSACAG00000017332	MYO1B	Myosin IB	OY	Orange	Yes	-	-	Muscular	Motor protein that may participate in process critical to neuronal development and function such as cell migration, neurite outgrowth and vesicular transport.
ENSACAG00000017419	ZNF385B	Zinc Finger Protein 385B	OY	Orange	Yes	-	-	-	May play a role in p53/TP53-mediated apoptosis
ENSACAG00000017688	PLN	Phospholamban	OY	Orange	Yes	-	-	Muscular	The protein encoded by this gene is found as a pentamer and is a major substrate for the cAMP-dependent protein kinase in cardiac muscle.
ENSACAG00000024792	CA3	Carbonic Anhydrase 3	OY	Orange	Yes	-	-	-	Metalloenzyme that catalyze the reversible hydration of carbon dioxide and are differentially expressed in a number of cell types.
ENSACAG00000024950	LOC103282359	Heat shock protein 30C-like	OY	Orange	Yes	-	-	-	-
ENSACAG00000024961		Probable Cation-Transporting ATPase 13A5	OY	Orange	Yes	-	-	-	-
ENSACAG00000027550	LI-AC-37	Keratin-associated beta-protein 37	OY	-	No	Beta Keratin	Beta Keratin	OY +- LFC	Beta protein
ENSACAG00000027629	F13G3.3	Glycosyltransferase family 92 protein F13G3.3	OY	Orange	Yes	-	-	-	Transmembrane protein
ENSACAG00000028718	KCNQ1	Potassium Voltage-Gated Channel Subfamily Q Member 1	OY	Orange	Yes	-	-	-	This gene encodes a voltage-gated potassium channel required for repolarization phase of the cardiac action potential
ENSACAG00000028771	ADH1B	Alcohol Dehydrogenase 1B	OY	Orange	Yes	Carotenoid	Carotenoid	-	This encoded protein, consisting of several homo- and heterodimers of alpha, beta, and gamma subunits, exhibits high activity for ethanol oxidation and plays a major role in ethanol catabolism
ENSACAG00000028839	ELSPBP1	Epididymal Sperm-Binding Protein 1	OY	Orange	Yes	-	-	-	Binds to spermatozoa upon ejaculation and may play a role in sperm capacitation. Has phosphorylcholine-binding activity
ENSACAG00000029087	TMEM68	Transmembrane Protein 68	OY	Orange	Yes	Cell Communication	-	-	-
ENSACAG00000029207	TMEM68	Transmembrane Protein 68	OY	Orange	Yes	-	-	-	-
ENSACAG00000029493	TSPAN1	Tetraspanin 1	OY	Orange	Yes	-	-	-	The proteins mediate signal transduction events that play a role in the regulation of cell development, activation, growth and motility
ENSACAG00000029609	TMEM68	Transmembrane Protein 68	OY	-	No	Cell Communication	-	OY +- LFC	-
lipm	LIPM	Lipase Family Member M	OY	-	No	Lipid Metabolism	-	OY +- LFC	Plays a highly specific role in the last step of keratinocyte differentiation. May have an essential function in lipid metabolism of the most differentiated epidermal layers
lsmem1	LSMEM1	Leucine Rich Single-Pass Membrane Protein 1	OY	Orange	Yes	-	-	-	Not described
myo18a	MYO18A	Myosin XVIIIA	OY	Orange	Yes	-	-	Muscular	The protein encoded by this gene can bind GOLPH3, linking the Golgi to the cytoskeleton and influencing Golgi membrane trafficking.
acer1	ACER1	Alkaline ceramidase	WO	Orange	Yes	-	-	Epidermal Expression	ACER1 is highly expressed in epidermis and catalyzes the hydrolysis of very long chain ceramides to generate sphingosine
chek2	CHEK2	Checkpoint Kinase 2	WO	Orange	Yes	-	-	-	The protein encoded by this gene is a cell cycle checkpoint regulator and putative tumor suppressor. It contains a forkhead-associated protein interaction domain essential for activation in response to DNA damage and is rapidly phosphorylated in response to replication blocks and DNA damage.
cker1	CKER1	Claw Keratin	WO	Orange	Yes	Beta-keratin	-		Avian beta-keratin
clec6a	CLEC6A	C-Type Lectin Domain Containing 6A	WO	Orange	Yes	-	-	-	The protein encoded by this gene is a type II membrane receptor with an extracellular C-type lectin-like domain fold. The extracellular portion binds structures with a high mannose content and has been shown to recognize several pathogens
cug2	CENPW	Centromere Protein W	WO	Orange	Yes	-	-	-	Component of the CENPA-NAC (nucleosome-associated) complex, a complex that plays a central role in assembly of kinetochore proteins, mitotic progression and chromosome segregation
ENSACAG00000000014	SGO1	Shugoshin 1	WO	Orange	Yes	-	-	-	-
ENSACAG00000000068	PTPRJ	Protein Tyrosine Phosphatase Receptor Type J	WO	Orange	Yes	-	-	-	This PTP possesses an extracellular region containing five fibronectin type III repeats, a single transmembrane region, and a single intracytoplasmic catalytic domain, and thus represents a receptor-type PTP. This protein is present in all hematopoietic lineages, and was shown to negatively regulate T cell receptor signaling possibly through interfering with the phosphorylation of Phospholipase C…
ENSACAG00000000131	-	-	WO	Orange	Yes	-	-	-	-
ENSACAG00000000296	PRC1	Protein Regulator Of Cytokinesis 1	WO	Orange	Yes	-	-	-	This gene encodes a protein that is involved in cytokinesis. The protein is present at high levels during the S and G2/M phases of mitosis but its levels drop dramatically when the cell exits mitosis and enters the G1 phase.
ENSACAG00000000476	MEIS2	Meis Homeobox 2	WO	Orange	No	-	-	-	This gene encodes a homeobox protein belonging to the TALE ('three amino acid loop extension') family of homeodomain-containing proteins. TALE homeobox proteins are highly conserved transcription regulators, and several members have been shown to be essential contributors to developmental programs.
ENSACAG00000000488	MEF2C	Myocyte Enhancer Factor 2C	WO	Orange	Yes	-	-	Muscular	This locus encodes a member of the MADS box transcription enhancer factor 2 (MEF2) family of proteins, which play a role in myogenesis. The encoded protein, MEF2 polypeptide C, has both trans-activating and DNA binding activities.
ENSACAG00000000729	IRX4	Iroquois Homeobox 4	WO	Orange	No	-	-	-	Gene Ontology (GO) annotations related to this gene include sequence-specific DNA binding.
ENSACAG00000000880	SERPINB10	Serpin Family B Member 10	WO	Orange	Yes	-	-	-	The protein encoded by this gene appears to help control the regulation of protease functions during hematopoiesis.
ENSACAG00000000919	BOK	BCL2 Family Apoptosis Regulator BOK	WO	White	Yes	-	-	-	The protein encoded by this gene belongs to the BCL2 family, members of which form homo- or heterodimers, and act as anti- or proapoptotic regulators that are involved in a wide variety of cellular processes.
ENSACAG00000000978	NTRK2	Neurotrophic Receptor Tyrosine Kinase 2	WO	Orange	Yes	-	-	-	This gene encodes a member of the neurotrophic tyrosine receptor kinase (NTRK) family. This kinase is a membrane-bound receptor that, upon neurotrophin binding, phosphorylates itself and members of the MAPK pathway. Signalling through this kinase leads to cell differentiation.
ENSACAG00000001037	NCAPD3	Non-SMC Condensin II Complex Subunit D3	WO	Orange	Yes	-	-	-	Regulatory subunit of the condensin-2 complex, a complex which establishes mitotic chromosome architecture and is involved in physical rigidity of the chromatid axis
ENSACAG00000001084	SAMSN1	SAM Domain, SH3 Domain And Nuclear Localization Signals 1	WO	Orange	Yes	-	-	-	Negative regulator of B-cell activation. Down-regulates cell proliferation (in vitro).
ENSACAG00000001123	SPTLC3	Serine Palmitoyltransferase Long Chain Base Subunit 3	WO	Orange	Yes	-	-	-	This gene encodes a subunit of the serine palmitoyltransferase complex which catalyzes the rate-limiting step in sphingolipid biosynthesis. This subunit metabolizes lauroyl- and myristoyl-CoA and generates C14 and C16-sphingoid bases.
ENSACAG00000001226	ERCC6-like	DNA excision repair protein ERCC-6-like	WO	Orange	Yes	-	-	-	This gene encodes a DNA-binding protein that is important in transcription-coupled excision repair. The encoded protein has ATP-stimulated ATPase activity, interacts with several transcription and excision repair proteins, and may promote complex formation at DNA repair sites.
ENSACAG00000001319	CYP2W1	Cytochrome P450 Family 2 Subfamily W Member 1	WO	Orange	Yes	Carotenoid	Carotenoid	-	Seems to have broad catalytic activity towards several chemicals, including polycyclic aromatic hydrocarbon dihydrodiols and aromatic amines
ENSACAG00000001378	CCDC3	Coiled-Coil Domain Containing 3	WO	-	No	Lipid Metabolism	-	-	Negatively regulates TNF-alpha-induced pro-inflammatory response in endothelial cells (ECs) via inhibition of TNF-alpha-induced NF-kappaB activation in ECs (PubMed:25193116). Positively regulates lipid accumulation in adipose cells
ENSACAG00000001655	TLR7	Toll Like Receptor 7	WO	Orange	Yes	-	-	-	Key component of innate and adaptive immunity. TLRs (Toll-like receptors) control host immune response against pathogens through recognition of molecular patterns specific to microorganisms.
ENSACAG00000001947	SCUBE3	Signal Peptide, CUB Domain And EGF Like Domain Containing 3	WO	White	Yes	-	-	Epidermal Expression	This gene encodes a member of the signal peptide, complement subcomponents C1r/C1s, Uegf, bone morphogenetic protein-1 and epidermal growth factor-like domain containing protein family.
ENSACAG00000001962	PASK	PAS Domain Containing Serine/Threonine Kinase	WO	Orange	Yes	-	-	-	This gene encodes a member of the serine/threonine kinase family that contains two PAS domains. Expression of this gene is regulated by glucose, and the encoded protein plays a role in the regulation of insulin gene expression.
ENSACAG00000002042	HLX	H2.0 Like Homeobox	WO	Orange	Yes	-	-	-	Gene Ontology (GO) annotations related to this gene include sequence-specific DNA binding.
ENSACAG00000002166	SAPCD2	Suppressor APC Domain Containing 2	WO	Orange	Yes	-	-	-	Plays a role in planar mitotic spindle orientation in retinal progenitor cells (RPCs) and promotes the production of symmetric terminal divisions
ENSACAG00000002279	FAR1	Fatty Acyl-CoA Reductase 1	WO	Orange	Yes	Lipid Metabolism	-	-	The protein encoded by this gene is required for the reduction of fatty acids to fatty alcohols, a process that is required for the synthesis of monoesters and ether lipids. NADPH is required as a cofactor in this reaction, and 16-18 carbon saturated and unsaturated fatty acids are the preferred substrate.
ENSACAG00000002473	COL6A6	Collagen Type VI Alpha 6 Chain	WO	Orange	Yes	Extracellular Matrix	Collagen	Epidermal Expression	This gene encodes a large protein that contains multiple von Willebrand factor domains and forms a component of the basal lamina of epithelial cells. This protein may regulate epithelial cell-fibronectin interactions.
ENSACAG00000002555	HIKESHI	Heat Shock Protein Nuclear Import Factor Hikeshi	WO	Orange	Yes	-	-	-	Acts as a specific nuclear import carrier for HSP70 proteins following heat-shock stress: acts by mediating the nucleoporin-dependent translocation of ATP-bound HSP70 proteins into the nucleus.
ENSACAG00000002673	HSPB7	Heat Shock Protein Family B (Small) Member 7	WO	Orange	Yes	-	-	-	This gene encodes a small heat shock family B member that can heterodimerize with similar heat shock proteins. Defects in this gene are associated with advanced heart failure. In addition, the encoded protein may be a tumor suppressor in the p53 pathway, with defects in this gene being associated with renal cell carcinoma.
ENSACAG00000002732	TCF7	Transcription Factor 7	WO	White	Yes	-	-	-	This gene is expressed predominantly in T-cells and plays a critical role in natural killer cell and innate lymphoid cell development. The encoded protein forms a complex with beta-catenin and activates transcription through a Wnt/beta-catenin signaling pathway.
ENSACAG00000002736	RELT	RELT TNF Receptor	WO	Orange	Yes	-	-	-	The protein encoded by this gene is a member of the TNF-receptor superfamily. This receptor is especially abundant in hematologic tissues.
ENSACAG00000002932	TPRG1	Tumor Protein P63 Regulated 1	WO	White	Yes	-	-	-	-
ENSACAG00000003397	ADAM19	ADAM Metallopeptidase Domain 19	WO	Orange	Yes	-	-	Muscular	Members of this family are membrane-anchored proteins structurally related to snake venom disintegrins and have been implicated in a variety of biological processes involving cell-cell and cell-matrix interactions, including fertilization, muscle development, and neurogenesis. This member is a type I transmembrane protein and serves as a marker for dendritic cell differentiation.
ENSACAG00000003431	TNC	Tenascin C	WO	Orange	Yes	-	-	-	Extracellular matrix protein implicated in guidance of migrating neurons as well as axons during development, synaptic plasticity as well as neuronal regeneration.
ENSACAG00000003510	NIPAL4	NIPA Like Domain Containing 4	WO	Orange	Yes	-	-	-	This gene likely encodes a membrane receptor. Mutations in this gene have been associated with autosomal recessive congenital ichthyosis.
ENSACAG00000003698	LOX	Lysyl Oxidase	WO	White	Yes	-	-	-	Responsible for the post-translational oxidative deamination of peptidyl lysine residues in precursors to fibrous collagen and elastin
ENSACAG00000003726	NUSAP1	Nucleolar And Spindle Associated Protein 1	WO	Orange	Yes	-	-	-	NUSAP1 is a nucleolar-spindle-associated protein that plays a role in spindle microtubule organization
ENSACAG00000003831	STXBP1	Syntaxin Binding Protein 1	WO	Orange	Yes	-	-	-	This gene encodes a syntaxin-binding protein. The encoded protein appears to play a role in release of neurotransmitters via regulation of syntaxin, a transmembrane attachment protein receptor.
ENSACAG00000003953	CCNE2	Cyclin E2	WO	Orange	Yes	-	-	-	The protein encoded by this gene belongs to the highly conserved cyclin family, whose members are characterized by a dramatic periodicity in protein abundance through the cell cycle. Cyclins function as regulators of CDK kinases. Different cyclins exhibit distinct expression and degradation patterns which contribute to the temporal coordination of each mitotic event.
ENSACAG00000004209	PTPN7	Protein Tyrosine Phosphatase Non-Receptor Type 7	WO	Orange	Yes	-	-	-	Protein phosphatase that acts preferentially on tyrosine-phosphorylated MAPK1. Plays a role in the regulation of T and B-lymphocyte development and signal transduction
ENSACAG00000004236	RGS1	Regulator Of G Protein Signaling 1	WO	Orange	Yes	-	-	-	The protein attenuates the signalling activity of G-proteins by binding to activated, GTP-bound G alpha subunits and acting as a GTPase activating protein (GAP), increasing the rate of conversion of the GTP to GDP.
ENSACAG00000004317	KIF15	Kinesin Family Member 15	WO	Orange	Yes	-	-	-	Gene Ontology (GO) annotations related to this gene include ATPase activity and microtubule motor activity.
ENSACAG00000004423	H1-1-like	H1.1 Linker Histone, Cluster Member	WO	White	Yes	-	-	-	Histone H1 protein binds to linker DNA between nucleosomes forming the macromolecular structure known as the chromatin fiber. Histones H1 are necessary for the condensation of nucleosome chains into higher-order structured fibers.
ENSACAG00000004431	PINLYP	Phospholipase A2 Inhibitor And LY6/PLAUR Domain Containing	WO	Orange	Yes	-	-	-	Gene Ontology (GO) annotations related to this gene include phospholipase inhibitor activity.
ENSACAG00000004469	KIF4A	Kinesin Family Member 4A	WO	Orange	Yes	-	-	-	This gene encodes a member of the kinesin 4 subfamily of kinesin related proteins. The encoded protein is an ATP dependent microtubule-based motor protein that is involved in the intracellular transport of membranous organelles.
ENSACAG00000004485	LGR6	Leucine Rich Repeat Containing G Protein-Coupled Receptor 6	WO	White	Yes	-	-	-	This gene encodes a member of the leucine-rich repeat-containing subgroup of the G protein-coupled 7-transmembrane protein superfamily. The encoded protein is a glycoprotein hormone receptor with a large N-terminal extracellular domain that contains leucine-rich repeats important for the formation of a horseshoe-shaped interaction motif for ligand binding.
ENSACAG00000004486	CD28	CD28 Molecule	WO	Orange	Yes	-	-	-	The protein encoded by this gene is essential for T-cell proliferation and survival, cytokine production, and T-helper type-2 development. Several alternatively spliced transcript variants encoding different isoforms have been found for this gene.
ENSACAG00000004542	TMEM38B	Transmembrane Protein 38B	WO	Orange	Yes	Cell Communication	-	-	This gene encodes an intracellular monovalent cation channel that functions in maintenance of intracellular calcium release.
ENSACAG00000004668	CSDC2	Cold Shock Domain Containing C2	WO	Orange	Yes	-	-	-	Gene Ontology (GO) annotations related to this gene include nucleic acid binding and RNA binding.
ENSACAG00000004686	CMKLR1	Chemerin Chemokine-Like Receptor 1	WO	Orange	Yes	-	-	-	Gene Ontology (GO) annotations related to this gene include G protein-coupled receptor activity and chemokine receptor activity.
ENSACAG00000004780	SYTL3	Synaptotagmin Like 3	WO	Orange	Yes	-	-	-	The protein encoded by this gene belongs to a family of peripheral membrane proteins that play a role in vesicular trafficking. This protein binds phospholipids in the presence of calcium ions.
ENSACAG00000004919	CALHM3	Calcium Homeostasis Modulator 3	WO	Orange	Yes	-	-	-	Pore-forming subunit of a voltage-gated ion channel.
ENSACAG00000004962	MYOM2	Myomesin 2	WO	Orange	Yes	-	-	Muscular	Major component of the vertebrate myofibrillar M band. Binds myosin, titin, and light meromyosin. This binding is dose dependent.
ENSACAG00000005030	FILIP1	Filamin A Interacting Protein 1	WO	Orange	Yes	-	-	-	This gene encodes a filamin A binding protein. The encoded protein promotes the degradation of filamin A and may regulate cortical neuron migration and dendritic spine morphology.
ENSACAG00000005075	ALOX5AP	Arachidonate 5-Lipoxygenase Activating Protein	WO	Orange	Yes	-	-	-	This gene encodes a protein which, with 5-lipoxygenase, is required for leukotriene synthesis. Leukotrienes are arachidonic acid metabolites which have been implicated in various types of inflammatory responses, including asthma, arthritis and psoriasis.
ENSACAG00000005084	COL1A1	Collagen Type I Alpha 1 Chain	WO	White	Yes	Extracellular Matrix	Collagen	-	This gene encodes the pro-alpha1 chains of type I collagen whose triple helix comprises two alpha1 chains and one alpha2 chain. Type I is a fibril-forming collagen found in most connective tissues and is abundant in bone, cornea, dermis and tendon.
ENSACAG00000005125	MYL3	Myosin Light Chain 3	WO	Orange	Yes	-	-	Muscular	MYL3 encodes myosin light chain 3, an alkali light chain also referred to in the literature as both the ventricular isoform and the slow skeletal muscle isoform. Mutations in MYL3 have been identified as a cause of mid-left ventricular chamber type hypertrophic cardiomyopathy.
ENSACAG00000005216	WNT9A	Wnt Family Member 9A	WO	Orange	Yes	-	-	-	This gene is a member of the WNT gene family. It is expressed in gastric cancer cell lines.
ENSACAG00000005414	E2F7	E2F Transcription Factor 7	WO	Orange	Yes	-	-	-	E2F transcription factors, such as E2F7, play an essential role in the regulation of cell cycle progression
ENSACAG00000005436	GPR17	G Protein-Coupled Receptor 17	WO	Orange	Yes	-	-	-	Gene Ontology (GO) annotations related to this gene include G protein-coupled receptor activity and chemokine receptor activity.
ENSACAG00000005552	ATP2A1	ATPase Sarcoplasmic/Endoplasmic Reticulum Ca2+ Transporting 1	WO	Orange	Yes	-	-	Muscular	This gene encodes one of the SERCA Ca(2+)-ATPases, which are intracellular pumps located in the sarcoplasmic or endoplasmic reticula of muscle cells. This enzyme catalyzes the hydrolysis of ATP coupled with the translocation of calcium from the cytosol to the sarcoplasmic reticulum lumen, and is involved in muscular excitation and contraction.
ENSACAG00000005562	PFKM	Phosphofructokinase, Muscle	WO	Orange	Yes	-	-	-	Catalyzes the phosphorylation of D-fructose 6-phosphate to fructose 1,6-bisphosphate by ATP, the first committing step of glycolysis.
ENSACAG00000005591	CYP8B1 -like	Cytochrome P450 Family 8 Subfamily B Member 1	WO	Orange	Yes	Lipid Metabolism	-	-	Involved in bile acid synthesis and is responsible for the conversion of 7 alpha-hydroxy-4-cholesten-3-one into 7 alpha, 12 alpha-dihydroxy-4-cholesten-3-one. Responsible for the balance between formation of cholic acid and chenodeoxycholic acid. Has a rather broad substrate specificity including a number of 7-alpha-hydroxylated C27 steroids.
ENSACAG00000005790	CDCA3	Cell Division Cycle Associated 3	WO	Orange	Yes	-	-	-	F-box-like protein which is required for entry into mitosis. Acts by participating in E3 ligase complexes that mediate the ubiquitination and degradation of WEE1 kinase at G2/M phase
ENSACAG00000005798	NUF2	NUF2 Component Of NDC80 Kinetochore Complex	WO	Orange	Yes	-	-	-	The encoded protein is found to be associated with centromeres of mitotic HeLa cells, which suggests that this protein is a functional homolog of yeast Nuf2.
ENSACAG00000005810	UOX	Uricase	WO	Orange	Yes	-	-	-	Urate oxidase is an enzyme that catalyzes the oxidation of uric acid to allantoin
ENSACAG00000005823	HSD11B1	Hydroxysteroid 11-Beta Dehydrogenase 1	WO	White	Yes	-	-	-	The protein encoded by this gene is a microsomal enzyme that catalyzes the conversion of the stress hormone cortisol to the inactive metabolite cortisone. In addition, the encoded protein can catalyze the reverse reaction, the conversion of cortisone to cortisol.
ENSACAG00000005896	TRAF3IP3	TRAF3 Interacting Protein 3	WO	Orange	Yes	-	-	-	The gene encodes a protein that mediates cell growth by modulating the c-Jun N-terminal kinase signal transduction pathway. The encoded protein may also interact with a large multi-protein assembly containing the phosphatase 2A catalytic subunit.
ENSACAG00000005903	ASAP2	ArfGAP With SH3 Domain, Ankyrin Repeat And PH Domain 2	WO	Orange	Yes	-	-	-	The encoded protein is believed to function as an ARF GAP that controls ARF-mediated vesicle budding when recruited to Golgi membranes. In addition, it functions as a substrate and downstream target for PYK2 and SRC, a pathway that may be involved in the regulation of vesicular transport.
ENSACAG00000006187	CCNB3	Cyclin B3	WO	Orange	Yes	-	-	-	The protein encoded by this gene belongs to the highly conserved cyclin family, whose members are characterized by a dramatic periodicity in protein abundance through the cell cycle. Cyclins function as positive regulators of cyclin-dependent kinases (CDKs), and thereby play an essential role in the control of the cell cycle.
ENSACAG00000006332	RGS19	Regulator Of G Protein Signaling 19	WO	Orange	Yes	-	-	-	G proteins mediate a number of cellular processes. The protein encoded by this gene belongs to the RGS (regulators of G-protein signaling) family and specifically interacts with G protein, GAI3. This protein is a guanosine triphosphatase-activating protein that functions to down-regulate Galpha i/Galpha q-linked signaling.
ENSACAG00000006354	ZAR1	Zygote Arrest 1	WO	Orange	Yes	-	-	-	This maternal effect gene is oocyte-specific and encodes a protein that is thought to function in the initiation of embryogenesis. A similar protein in mouse is required for female fertility.
ENSACAG00000006365	PTPRC	Protein Tyrosine Phosphatase Receptor Type C	WO	Orange	Yes	-	-	-	The protein encoded by this gene is a member of the protein tyrosine phosphatase (PTP) family. PTPs are known to be signaling molecules that regulate a variety of cellular processes including cell growth, differentiation, mitosis, and oncogenic transformation. This PTP contains an extracellular domain, a single transmembrane segment and two tandem intracytoplasmic catalytic domains, and thus is c…
ENSACAG00000006399	CYP24A1	Cytochrome P450 Family 24 Subfamily A Member 1	WO	White	Yes	Carotenoid	Carotenoid	-	This mitochondrial protein initiates the degradation of 1,25-dihydroxyvitamin D3, the physiologically active form of vitamin D3, by hydroxylation of the side chain. In regulating the level of vitamin D3, this enzyme plays a role in calcium homeostasis and the vitamin D endocrine system.
ENSACAG00000006600	CYBA	Cytochrome B-245 Alpha Chain	WO	Orange	Yes	-	-	-	Cytochrome b is comprised of a light chain (alpha) and a heavy chain (beta). This gene encodes the light, alpha subunit which has been proposed as a primary component of the microbicidal oxidase system of phagocytes.
ENSACAG00000006650	ESPL1	Extra Spindle Pole Bodies Like 1, Separase	WO	Orange	Yes	-	-	-	Stable cohesion between sister chromatids before anaphase and their timely separation during anaphase are critical for chromosome inheritance.
ENSACAG00000006749	CARHSP1	Calcium Regulated Heat Stable Protein 1	WO	Orange	Yes	-	-	-	Gene Ontology (GO) annotations related to this gene include nucleic acid binding and mRNA 3'-UTR binding.
ENSACAG00000006810	KIF20A	Kinesin Family Member 20A	WO	Orange	Yes	-	-	-	Mitotic kinesin required for chromosome passenger complex (CPC)-mediated cytokinesis.
ENSACAG00000006894	HCLS1	Hematopoietic Cell-Specific Lyn Substrate 1	WO	Orange	Yes	-	-	-	Substrate of the antigen receptor-coupled tyrosine kinase. Plays a role in antigen receptor signaling for both clonal expansion and deletion in lymphoid cells. May also be involved in the regulation of gene expression.
ENSACAG00000007007	SAMHD1	SAM And HD Domain Containing Deoxynucleoside Triphosphate Triphosphohydrolase 1	WO	Orange	Yes	-	-	-	This gene may play a role in regulation of the innate immune response. The encoded protein is upregulated in response to viral infection and may be involved in mediation of tumor necrosis factor-alpha proinflammatory responses.
ENSACAG00000007021	CSAD	Cysteine Sulfinic Acid Decarboxylase	WO	White	Yes	-	-	-	This gene encodes a member of the group 2 decarboxylase family. A similar protein in rodents plays a role in multiple biological processes as the rate-limiting enzyme in taurine biosynthesis, catalyzing the decarboxylation of cysteinesulfinate to hypotaurine.
ENSACAG00000007022	CEP55	Centrosomal Protein 55	WO	Orange	Yes	-	-	-	Plays a role in mitotic exit and cytokinesis (PubMed:16198290, PubMed:17853893). Recruits PDCD6IP and TSG101 to midbody during cytokinesis. Required for successful completion of cytokinesis
ENSACAG00000007174	JAZF1	JAZF Zinc Finger 1	WO	White	Yes	-	-	-	This gene encodes a nuclear protein with three C2H2-type zinc fingers, and functions as a transcriptional repressor.
ENSACAG00000007188	OLFM1	Olfactomedin 1	WO	White	Yes	-	-	-	Contributes to the regulation of axonal growth in the embryonic and adult central nervous system by inhibiting interactions between RTN4R and LINGO1.
ENSACAG00000007477	IL1R2	Interleukin 1 Receptor Type 2	WO	Orange	Yes	-	-	-	The protein encoded by this gene is a cytokine receptor that belongs to the interleukin 1 receptor family. This protein binds interleukin alpha (IL1A), interleukin beta (IL1B), and interleukin 1 receptor, type I(IL1R1/IL1RA), and acts as a decoy receptor that inhibits the activity of its ligands.
ENSACAG00000007486	KIF18B	Kinesin Family Member 18B	WO	Orange	Yes	-	-	-	In complex with KIF2C, constitutes the major microtubule plus-end depolymerizing activity in mitotic cells. Its major role may be to transport KIF2C and/or MAPRE1 along microtubules.
ENSACAG00000007524	PHEX	Phosphate Regulating Endopeptidase Homolog X-Linked	WO	White	Yes	-	-	-	The protein encoded by this gene is a transmembrane endopeptidase that belongs to the type II integral membrane zinc-dependent endopeptidase family. The protein is thought to be involved in bone and dentin mineralization and renal phosphate reabsorption.
ENSACAG00000007645	-	-	WO	Orange	Yes	-	-	-	-
ENSACAG00000007747	FANCD2	FA Complementation Group D2	WO	Orange	Yes	-	-	-	Required for maintenance of chromosomal stability. Promotes accurate and efficient pairing of homologs during meiosis. Involved in the repair of DNA double-strand breaks, both by homologous recombination and single-strand annealing.
ENSACAG00000007783	GTSE1	G2 And S-Phase Expressed 1	WO	Orange	Yes	-	-	-	The protein encoded by this gene is only expressed in the S and G2 phases of the cell cycle, where it colocalizes with cytoplasmic tubulin and microtubules. In response to DNA damage, the encoded protein accumulates in the nucleus and binds the tumor suppressor protein p53, shuttling it out of the nucleus and repressing its ability to induce apoptosis.
ENSACAG00000007963	CENPI	Centromere Protein I	WO	Orange	No	-	-	-	This gene encodes a centromere protein that is a component of the CENPA-NAC (nucleosome-associated) complex. This complex is critical for accurate chromosome alignment and segregation and it ensures proper mitotic progression. This protein regulates the recruitment of kinetochore-associated proteins that are required to generate the spindle checkpoint signal.
ENSACAG00000007981	IGSF10	Immunoglobulin Superfamily Member 10	WO	Orange	No	-	-	-	Involved in the control of early migration of neurons expressing gonadotropin-releasing hormone (GNRH neurons)
ENSACAG00000008039	MASTL	Microtubule Associated Serine/Threonine Kinase Like	WO	Orange	No	-	-	-	This gene encodes a microtubule-associated serine/threonine kinase. Mutations at this locus have been associated with autosomal dominant thrombocytopenia, also known as thrombocytopenia-2.
ENSACAG00000008131	TBX15	T-Box Transcription Factor 15	WO	Orange	Yes	Transcription Regulation	-	-	Probable transcriptional regulator involved in the development of the skeleton of the limb, vertebral column and head. Acts by controlling the number of mesenchymal precursor cells and chondrocytes
ENSACAG00000008176	LGALS9	Galectin 9	WO	Orange	Yes	Extracellular Matrix	-	-	The galectins are a family of beta-galactoside-binding proteins implicated in modulating cell-cell and cell-matrix interactions. The protein encoded by this gene is an S-type lectin.
ENSACAG00000008231	CARNS1	Carnosine Synthase 1	WO	Orange	Yes	-	-	-	Catalyzes the synthesis of carnosine and homocarnosine. Carnosine is synthesized more efficiently than homocarnosine.
ENSACAG00000008236	IKZF1	IKAROS Family Zinc Finger 1	WO	Orange	Yes	-	-	-	This gene encodes a transcription factor that belongs to the family of zinc-finger DNA-binding proteins associated with chromatin remodeling. The expression of this protein is restricted to the fetal and adult hemo-lymphopoietic system, and it functions as a regulator of lymphocyte differentiation.
ENSACAG00000008257	MAPRE3	Microtubule Associated Protein RP/EB Family Member 3	WO	White	Yes	-	-	-	The protein encoded by this gene is a member of the RP/EB family of genes. The protein localizes to the cytoplasmic microtubule network and binds APCL, a homolog of the adenomatous polyposis coli tumor suppressor gene.
ENSACAG00000008339	-	Lysozyme g	WO	Orange	Yes	-	-	-	Hydrolysis of (1->4)-beta-linkages between N-acetylmuramic acid and N-acetyl-D-glucosamine residues in a peptidoglycan and between N-acetyl-D-glucosamine residues in chitodextrins.
ENSACAG00000008527	CDC42EP3	CDC42 Effector Protein 3	WO	White	Yes	-	-	Muscular	This gene encodes a member of a small family of guanosine triphosphate (GTP) metabolizing proteins that contain a CRIB (Cdc42, Rac interactive binding) domain. Members of this family of proteins act as effectors of CDC42 function. The encoded protein is involved in actin cytoskeleton re-organization during cell shape changes, including pseudopodia formation.
ENSACAG00000008555	-	-	WO	Orange	Yes	-	-	-	-
ENSACAG00000008809	ASAH2	N-Acylsphingosine Amidohydrolase 2	WO	Orange	Yes	-	-	-	Ceramidases (EC 3.5.1.23), such as ASAH2, catalyze hydrolysis of the N-acyl linkage of ceramide, a second messenger in a variety of cellular events, to produce sphingosine. Sphingosine exerts both mitogenic and apoptosis-inducing activities, and its phosphorylated form functions as an intra- and intercellular second messenger
ENSACAG00000008859	CENPN	Centromere Protein N	WO	Orange	Yes	-	-	-	The protein encoded by this gene forms part of the nucleosome-associated complex and is important for kinetochore assembly. It is bound to kinetochores during S phase and G2 and recruits other proteins to the centromere.
ENSACAG00000008921	GMFG	Glia Maturation Factor Gamma	WO	Orange	Yes	-	-	Muscular	Gene Ontology (GO) annotations related to this gene include actin binding and enzyme activator activity.
ENSACAG00000009224	XPNPEP2	X-Prolyl Aminopeptidase 2	WO	White	Yes	-	-	-	Membrane-bound metalloprotease which catalyzes the removal of a penultimate prolyl residue from the N-termini of peptides, such as Arg-Pro-Pro. May play a role in the metabolism of the vasodilator bradykinin.
ENSACAG00000009262	CFHR2	Complement Factor H Related 2	WO	Orange	Yes	-	-	-	Involved in complement regulation. The dimerized forms have avidity for tissue-bound complement fragments and efficiently compete with the physiological complement inhibitor CFH. Can associate with lipoproteins and may play a role in lipid metabolism.
ENSACAG00000009334	PLK2	Polo Like Kinase 2	WO	Orange	Yes	-	-	-	The protein encoded by this gene is a member of the polo family of serine/threonine protein kinases that have a role in normal cell division. This gene is most abundantly expressed in testis, spleen and fetal tissues, and its expression is inducible by serum, suggesting that it may also play an important role in cells undergoing rapid cell division.
ENSACAG00000009490	ATP6V0D2	ATPase H+ Transporting V0 Subunit D2	WO	Orange	Yes	-	-	-	H+-ATPase (also known as vacuolar ATPase, V-ATPase) is a enzyme transporter that functions to acidify intracellular compartments in eukaryotic cells
ENSACAG00000009514	CA9	Carbonic Anhydrase 9	WO	White	Yes	-	-	-	Carbonic anhydrases (CAs) are a large family of zinc metalloenzymes that catalyze the reversible hydration of carbon dioxide. They participate in a variety of biological processes, including respiration, calcification, acid-base balance, bone resorption, and the formation of aqueous humor, cerebrospinal fluid, saliva, and gastric acid.
ENSACAG00000009592	LSP1	Lymphocyte Specific Protein 1	WO	Orange	Yes	-	-	Muscular	This gene encodes an intracellular F-actin binding protein. The protein is expressed in lymphocytes, neutrophils, macrophages, and endothelium and may regulate neutrophil motility, adhesion to fibrinogen matrix proteins, and transendothelial migration.
ENSACAG00000009615	BGN	Biglycan	WO	White	Yes	-	-	Muscular	This gene encodes a member of the small leucine-rich proteoglycan (SLRP) family of proteins. The encoded preproprotein is proteolytically processed to generate the mature protein, which plays a role in bone growth, muscle development and regeneration, and collagen fibril assembly in multiple tissues.
ENSACAG00000009617	LTB4R	Leukotriene B4 Receptor	WO	Orange	Yes	-	-	Muscular	The activity of this receptor is mediated by G proteins which activate a phosphatidylinositol-calcium second messenger system. May be the cardiac P2Y receptor involved in the regulation of cardiac muscle contraction through modulation of L-type calcium currents.
ENSACAG00000009652	DPEP2	Dipeptidase 2	WO	Orange	Yes	-	-	-	DPEP2 belongs to the membrane-bound dipeptidase (EC 3.4.13.19) family. These enzymes hydrolyze a variety of dipeptides, including leukotriene D4, the beta-lactam ring of some antibiotics, and cystinyl-bis-glycine (cys-bis-gly) formed during glutathione degradation
ENSACAG00000009875	SLC6A11	Solute Carrier Family 6 Member 11	WO	Orange	Yes	Transport	-	-	The protein encoded by this gene is a sodium-dependent transporter that uptakes gamma-aminobutyric acid (GABA), an inhibitory neurotransmitter, which ends the GABA neurotransmission.
ENSACAG00000009906	ENSACAG00000009906	Cytochrome P450 Family 2 Subfamily J Member 6	WO	White	Yes	Carotenoid	Carotenoid	-	Monooxygenase, oxidoreductase
ENSACAG00000010059	CFI	Complement Factor I	WO	Orange	Yes	-	-	-	This gene encodes a serine proteinase that is essential for regulating the complement cascade. The encoded preproprotein is cleaved to produce both heavy and light chains, which are linked by disulfide bonds to form a heterodimeric glycoprotein.
ENSACAG00000010082	BIN1	Bridging Integrator 1	WO	Orange	Yes	-	-	-	This gene encodes several isoforms of a nucleocytoplasmic adaptor protein, one of which was initially identified as a MYC-interacting protein with features of a tumor suppressor. Isoforms that are expressed in the central nervous system may be involved in synaptic vesicle endocytosis and may interact with dynamin, synaptojanin, endophilin, and clathrin.
ENSACAG00000010086	NAIP	NLR Family Apoptosis Inhibitory Protein	WO	Orange	Yes	-	-	Muscular	This copy of the gene is full length; additional copies with truncations and internal deletions are also present in this region of chromosome 5q13. It is thought that this gene is a modifier of spinal muscular atrophy caused by mutations in a neighboring gene, SMN1.
ENSACAG00000010305	POLE	DNA Polymerase Epsilon, Catalytic Subunit	WO	Orange	Yes	-	-	-	This gene encodes the catalytic subunit of DNA polymerase epsilon. The enzyme is involved in DNA repair and chromosomal DNA replication.
ENSACAG00000010442	-	-	WO	Orange	Yes	-	-	-	-
ENSACAG00000010549	SLC27A5	Solute Carrier Family 27 Member 5	WO	White	Yes	Transport	-	-	The protein encoded by this gene is an isozyme of very long-chain acyl-CoA synthetase (VLCS). It is capable of activating very long-chain fatty-acids containing 24- and 26-carbons. It is expressed in liver and associated with endoplasmic reticulum but not with peroxisomes. Its primary role is in fatty acid elongation or complex lipid synthesis rather than in degradation.
ENSACAG00000010690	PLAC8	Placenta Associated 8	WO	Orange	Yes	-	-	-	Gene Ontology (GO) annotations related to this gene include chromatin binding.
ENSACAG00000010696	RASGRF2	Ras Protein Specific Guanine Nucleotide Releasing Factor 2	WO	White	Yes	-	-	-	RAS GTPases cycle between an inactive GDP-bound state and an active GTP-bound state. This gene encodes a calcium-regulated nucleotide exchange factor activating both RAS and RAS-related protein, RAC1, through the exchange of bound GDP for GTP, thereby, coordinating the signaling of distinct mitogen-activated protein kinase pathways.
ENSACAG00000010789	CDA	Cytidine Deaminase	WO	Orange	Yes	-	-	-	This gene encodes an enzyme involved in pyrimidine salvaging. The encoded protein forms a homotetramer that catalyzes the irreversible hydrolytic deamination of cytidine and deoxycytidine to uridine and deoxyuridine, respectively.
ENSACAG00000010895	HOXC9	Homeobox Protein Hox-C9	WO	White	Yes	-	-	-	Sequence-specific transcription factor which is part of a developmental regulatory system that provides cells with specific positional identities on the anterior-posterior axis.
ENSACAG00000010932	CFP	Complement Factor Properdin	WO	Orange	Yes	-	-	-	This gene encodes a plasma glycoprotein that positively regulates the alternative complement pathway of the innate immune system. This protein binds to many microbial surfaces and apoptotic cells and stabilizes the C3- and C5-convertase enzyme complexes in a feedback loop that ultimately leads to formation of the membrane attack complex and lysis of the target cell.
ENSACAG00000010992	ITGAL	Integrin Subunit Alpha L	WO	Orange	Yes	-	-	-	ITGAL encodes the integrin alpha L chain. Integrins are heterodimeric integral membrane proteins composed of an alpha chain and a beta chain. This I-domain containing alpha integrin combines with the beta 2 chain (ITGB2) to form the integrin lymphocyte function-associated antigen-1 (LFA-1), which is expressed on all leukocytes.
ENSACAG00000011027	-	-	WO	White	Yes	-	-	-	-
ENSACAG00000011057	TCAF1	TRPM8 Channel Associated Factor 1	WO	Orange	Yes	-	-	-	Gene Ontology (GO) annotations related to this gene include ion channel binding.
ENSACAG00000011108	ALX1	ALX Homeobox 1	WO	White	Yes	-	-	-	In rodents, it is necessary for survival of the forebrain mesenchyme and may also be involved in development of the cervix.
ENSACAG00000011251	DEPDC1	DENN Domain Containing 1C	WO	Orange	Yes	-	-	Muscular	The protein encoded by this gene functions as a guanine nucleotide exchange factor for the early endosomal small GTPase RAB35, which regulates endosomal membrane trafficking and is involved in actin polymerization.
ENSACAG00000011289	LHX8	LIM/Homeobox Protein Lhx8	WO	Orange	Yes	-	-	-	Transcription factor involved in differentiation of certain neurons and mesenchymal cells.
ENSACAG00000011291	TPX2	TPX2 Microtubule Nucleation Factor	WO	Orange	Yes	-	-	-	Gene Ontology (GO) annotations related to this gene include GTP binding and protein kinase binding.
ENSACAG00000011496	HSD17B2-like	Hydroxysteroid 17-Beta Dehydrogenase 2	WO	White	Yes	-	-	-	Capable of catalyzing the interconversion of testosterone and androstenedione, as well as estradiol and estrone. Also has 20-alpha-HSD activity. Uses NADH while EDH17B3 uses NADPH.
ENSACAG00000011531	MELK	Maternal Embryonic Leucine Zipper Kinase	WO	Orange	Yes	-	-	-	Gene Ontology (GO) annotations related to this gene include calcium ion binding and protein kinase activity.
ENSACAG00000011556	PLK4	Polo Like Kinase 4	WO	Orange	Yes	-	-	-	This gene encodes a member of the polo family of serine/threonine protein kinases. The protein localizes to centrioles, complex microtubule-based structures found in centrosomes, and regulates centriole duplication during the cell cycle.
ENSACAG00000011574	POLQ	DNA Polymerase Theta	WO	Orange	Yes	-	-	-	DNA polymerase that promotes microhomology-mediated end-joining (MMEJ), an alternative non-homologous end-joining (NHEJ) machinery triggered in response to double-strand breaks in DNA
ENSACAG00000011661	RAI2	Retinoic Acid Induced 2	WO	Orange	Yes	-	-	-	Retinoic acid plays a critical role in development, cellular growth, and differentiation. The specific function of this retinoic acid-induced gene has not yet been determined but it may play a role in development.
ENSACAG00000011672	ADSS1	Adenylosuccinate Synthase 1	WO	Orange	Yes	-	-	Muscular	This gene encodes a member of the adenylosuccinate synthase family of proteins. The encoded muscle-specific enzyme plays a role in the purine nucleotide cycle by catalyzing the first step in the conversion of inosine monophosphate (IMP) to adenosine monophosphate (AMP).
ENSACAG00000011683	PSTPIP1	Proline-Serine-Threonine Phosphatase Interacting Protein 1	WO	Orange	Yes	-	-	-	This gene encodes a cytoskeletal protein that is highly expressed in hemopoietic tissues. This protein functions via its interaction with several different proteins involved in cytoskeletal organization and inflammatory processes.
ENSACAG00000011816	AKR1B1	Aldo-Keto Reductase Family 1 Member B	WO	White	Yes	-	-	-	This member catalyzes the reduction of a number of aldehydes, including the aldehyde form of glucose, and is thereby implicated in the development of diabetic complications by catalyzing the reduction of glucose to sorbitol.
ENSACAG00000011866	UGT8	UDP Glycosyltransferase 8	WO	Orange	Yes	Lipid Metabolism	-	-	The protein encoded by this gene belongs to the UDP-glycosyltransferase family. It catalyzes the transfer of galactose to ceramide, a key enzymatic step in the biosynthesis of galactocerebrosides, which are abundant sphingolipids of the myelin membrane of the central and peripheral nervous systems.
ENSACAG00000011974	BPGM	Bisphosphoglycerate Mutase	WO	White	Yes	-	-	-	2,3-diphosphoglycerate (2,3-DPG) is a small molecule found at high concentrations in red blood cells where it binds to and decreases the oxygen affinity of hemoglobin. This gene encodes a multifunctional enzyme that catalyzes 2,3-DPG synthesis via its synthetase activity, and 2,3-DPG degradation via its phosphatase activity.
ENSACAG00000012107	SLC13A2	Solute Carrier Family 13 Member 2	WO	White	Yes	Transport	-	-	The protein encoded by this gene is a sodium-coupled citrate transporter that is regulated by the chaperone activity of cyclophilin b. The encoded protein may play a role in the formation of kidney stones.
ENSACAG00000012237	TNFRSF6B	TNF Receptor Superfamily Member 6b	WO	Orange	Yes	-	-	-	Decoy receptor that can neutralize the cytotoxic ligands TNFS14/LIGHT, TNFSF15 and TNFSF6/FASL. Protects against apoptosis.
ENSACAG00000012254	ASF1B	Anti-Silencing Function 1B Histone Chaperone	WO	Orange	Yes	-	-	-	The encoded protein is the substrate of the tousled-like kinase family of cell cycle-regulated kinases, and may play a key role in modulating the nucleosome structure of chromatin by ensuring a constant supply of histones at sites of nucleosome assembly.
ENSACAG00000012266	KCNK4	Potassium Two Pore Domain Channel Subfamily K Member 4	WO	White	Yes	-	-	-	The encoded protein homodimerizes and functions as an outwardly rectifying channel. This channel is regulated by polyunsaturated fatty acids, temperature and mechanical deformation of the lipid membrane.
ENSACAG00000012491	HSD17B13	Hydroxysteroid 17-Beta Dehydrogenase 13	WO	White	Yes	-	-	-	Gene Ontology (GO) annotations related to this gene include oxidoreductase activity.
ENSACAG00000012630	CCNA2	Cyclin A2	WO	Orange	Yes	-	-	-	The protein encoded by this gene belongs to the highly conserved cyclin family, whose members function as regulators of the cell cycle. This protein binds and activates cyclin-dependent kinase 2 and thus promotes transition through G1/S and G2/M.
ENSACAG00000012631	PLXNC1	Plexin C1	WO	Orange	Yes	Adhesion	-	-	This gene encodes a member of the plexin family. Plexins are transmembrane receptors for semaphorins, a large family of proteins that regulate axon guidance, cell motility and migration, and the immune response. The encoded protein and its ligand regulate melanocyte adhesion, and viral semaphorins may modulate the immune response by binding to this receptor.
ENSACAG00000012717	WFIKKN1	WAP, Follistatin/Kazal, Immunoglobulin, Kunitz And Netrin Domain Containing 1	WO	White	Yes	-	-	-	These domains have been implicated frequently in inhibition of various types of proteases, suggesting that the encoded protein may be a multivalent protease inhibitor and may control the action of multiple types of serine proteases as well as metalloproteinases.
ENSACAG00000012851	FAM72A	Family With Sequence Similarity 72 Member A	WO	Orange	Yes	-	-	-	May play a role in the regulation of cellular reactive oxygen species metabolism. May participate in cell growth regulation.
ENSACAG00000012886	-	-	WO	Orange	Yes	-	-	-	-
ENSACAG00000012929	ZNF367	Zinc Finger Protein 367	WO	Orange	Yes	-	-	-	Transcriptional activator. Isoform 1 may be involved in transcriptional activation of erythroid genes.
ENSACAG00000013078	COL28A1	Collagen Type XXVIII Alpha 1 Chain	WO	White	Yes	Extracellular Matrix	Collagen	-	COL28A1 belongs to a class of collagens containing von Willebrand factor (VWF; MIM 613160) type A (VWFA) domains
ENSACAG00000013105	CYP27B1	Cytochrome P450 Family 27 Subfamily B Member 1	WO	Orange	Yes	Carotenoid	Carotenoid	-	The protein encoded by this gene localizes to the inner mitochondrial membrane where it hydroxylates 25-hydroxyvitamin D3 at the 1alpha position. This reaction synthesizes 1alpha,25-dihydroxyvitamin D3, the active form of vitamin D3, which binds to the vitamin D receptor and regulates calcium metabolism. Thus this enzyme regulates the level of biologically active vitamin D and plays an important …
ENSACAG00000013108	LY96	Lymphocyte Antigen 96	WO	Orange	Yes	-	-	-	This gene encodes a protein which associates with toll-like receptor 4 on the cell surface and confers responsiveness to lipopolysaccyaride (LPS), thus providing a link between the receptor and LPS signaling.
ENSACAG00000013146	FANCC	FA Complementation Group C	WO	Orange	Yes	-	-	-	DNA repair protein that may operate in a postreplication repair or a cell cycle checkpoint function.
ENSACAG00000013221	SHCBP1	SHC Binding And Spindle Associated 1	WO	Orange	Yes	-	-	-	May play a role in signaling pathways governing cellular proliferation, cell growth and differentiation. May be a component of a novel signaling pathway downstream of Shc. Acts as a positive regulator of FGF signaling in neural progenitor cells.
ENSACAG00000013437	SYNPO2	Synaptopodin 2	WO	Orange	Yes	-	-	Muscular	Gene Ontology (GO) annotations related to this gene include actin binding and muscle alpha-actinin binding.
ENSACAG00000013711	GABRA4	Gamma-Aminobutyric Acid Type A Receptor Subunit Alpha4	WO	Orange	Yes	-	-	-	GABA, the major inhibitory neurotransmitter in the vertebrate brain, mediates neuronal inhibition by binding to the GABA/benzodiazepine receptor and opening an integral chloride channel.
ENSACAG00000013817	CALHM6	Calcium Homeostasis Modulator Family Member 6	WO	Orange	Yes	-	-	-	Pore-forming subunit of a voltage-gated ion channel.
ENSACAG00000013835	CENPA	Centromere Protein A	WO	Orange	Yes	-	-	-	This gene encodes a centromere protein which contains a histone H3 related histone fold domain that is required for targeting to the centromere. Centromere protein A is proposed to be a component of a modified nucleosome or nucleosome-like structure in which it replaces 1 or both copies of conventional histone H3 in the (H3-H4)2 tetrameric core of the nucleosome particle.
ENSACAG00000013841	PCDH10	Protocadherin 10	WO	White	Yes	-	-	-	The encoded protein is a cadherin-related neuronal receptor thought to function in the establishment of specific cell-cell connections in the brain. This gene plays a role in inhibiting cancer cell motility and cell migration.
ENSACAG00000014011	SYNE4	Spectrin Repeat Containing Nuclear Envelope Family Member 4	WO	Orange	Yes	-	-	-	This protein localizes to the outer nuclear membrane, and is part of the linker of nucleoskeleton and cytoskeleton (LINC) complex in the nuclear envelope.
ENSACAG00000014056	RHOG	Ras Homolog Family Member G	WO	Orange	Yes	-	-	Muscular	This gene encodes a member of the Rho family of small GTPases, which cycle between inactive GDP-bound and active GTP-bound states and function as molecular switches in signal transduction cascades. Rho proteins promote reorganization of the actin cytoskeleton and regulate cell shape, attachment, and motility.
ENSACAG00000014241	CTSL	Cathepsin L	WO	Orange	Yes	-	-	-	The protein encoded by this gene is a lysosomal cysteine proteinase that plays a major role in intracellular protein catabolism. Its substrates include collagen and elastin, as well as alpha-1 protease inhibitor, a major controlling element of neutrophil elastase activity.
ENSACAG00000014306	ASMT	Acetylserotonin O-Methyltransferase	WO	Orange	Yes	-	-	-	The encoded enzyme catalyzes the final reaction in the synthesis of melatonin, and is abundant in the pineal gland.
ENSACAG00000014350	EML4	EMAP Like 4	WO	Orange	Yes	-	-	-	May modify the assembly dynamics of microtubules, such that microtubules are slightly longer, but more dynamic.
ENSACAG00000014354	ADAMTS5	ADAM Metallopeptidase With Thrombospondin Type 1 Motif 5	WO	Orange	Yes	-	-	-	Members of the family share several distinct protein modules, including a propeptide region, a metalloproteinase domain, a disintegrin-like domain, and a thrombospondin type 1 (TS) motif. Individual members of this family differ in the number of C-terminal TS motifs, and some have unique C-terminal domains. The encoded preproprotein is proteolytically processed to generate the mature enzyme.
ENSACAG00000014432	BUB1B	BUB1 Mitotic Checkpoint Serine/Threonine Kinase B	WO	Orange	Yes	-	-	-	This gene encodes a kinase involved in spindle checkpoint function. The protein has been localized to the kinetochore and plays a role in the inhibition of the anaphase-promoting complex/cyclosome (APC/C), delaying the onset of anaphase and ensuring proper chromosome segregation.
ENSACAG00000014622	ASTL	Astacin Like Metalloendopeptidase	WO	Orange	Yes	-	-	-	Gene Ontology (GO) annotations related to this gene include peptidase activity and metallopeptidase activity.
ENSACAG00000014714	SRPX	Sushi Repeat Containing Protein X-Linked	WO	Orange	Yes	-	-	-	May be involved in phagocytosis during disk shedding, cell adhesion to cells other than the pigment epithelium or signal transduction.
ENSACAG00000014880	CYBB	Cytochrome B-245 Beta Chain	WO	Orange	Yes	-	-	-	Cytochrome b (-245) is composed of cytochrome b alpha (CYBA) and beta (CYBB) chain. It has been proposed as a primary component of the microbicidal oxidase system of phagocytes.
ENSACAG00000014946	TOPAZ1	Testis And Ovary Specific PAZ Domain Containing 1	WO	Orange	Yes	-	-	-	Important for normal spermatogenesis and male fertility. Specifically required for progression to the post-meiotic stages of spermatocyte development.
ENSACAG00000015018	MSX2	Msh Homeobox 2	WO	Orange	Yes	-	-	Muscular	This gene encodes a member of the muscle segment homeobox gene family
ENSACAG00000015091	RFLNA	Refilin A	WO	White	Yes	-	-	Muscular	Involved in the regulation of the perinuclear actin network and nuclear shape through interaction with filamins. Plays an essential role in actin cytoskeleton formation in developing cartilaginous cells.
ENSACAG00000015158	CTSC	Cathepsin C	WO	Orange	Yes	-	-	-	This gene encodes a member of the peptidase C1 family and lysosomal cysteine proteinase that appears to be a central coordinator for activation of many serine proteinases in cells of the immune system.
ENSACAG00000015195	TNFSF14	TNF Superfamily Member 14	WO	Orange	Yes	-	-	-	This protein may function as a costimulatory factor for the activation of lymphoid cells and as a deterrent to infection by herpesvirus. This protein has been shown to stimulate the proliferation of T cells, and trigger apoptosis of various tumor cells. This protein is also reported to prevent tumor necrosis factor alpha mediated apoptosis in primary hepatocyte.
ENSACAG00000015305	PCTP-like	Phosphatidylcholine Transfer Protein	WO	Orange	Yes	-	-	-	Gene Ontology (GO) annotations related to this gene include lipid binding and phosphatidylcholine transporter activity.
ENSACAG00000015333	FOXM1	Forkhead Box M1	WO	Orange	Yes	-	-	-	The protein encoded by this gene is a transcriptional activator involved in cell proliferation. The encoded protein is phosphorylated in M phase and regulates the expression of several cell cycle genes, such as cyclin B1 and cyclin D1.
ENSACAG00000015474	ATP13A5	ATPase 13A5	WO	Orange	Yes	-	-	-	This gene encodes a member of the P5 subfamily of P-type transport ATPases. P-type ATPases form a large superfamily of cation and lipid pumps that transport inorganic cations and other substrates across cell membranes.
ENSACAG00000015493	CAPN3	Calpain-3	WO	Orange	Yes	-	-	Muscular	Calpain, a heterodimer consisting of a large and a small subunit, is a major intracellular protease, although its function has not been well established. This gene encodes a muscle-specific member of the calpain large subunit family that specifically binds to titin.
ENSACAG00000015502	MPP1	Membrane Palmitoylated Protein 1	WO	White	Yes	-	-	-	MAGUKs interact with the cytoskeleton and regulate cell proliferation, signaling pathways, and intercellular junctions. The encoded protein is an extensively palmitoylated membrane phosphoprotein containing a PDZ domain, a Src homology 3 (SH3) motif, and a guanylate kinase domain.
ENSACAG00000015531	CSF1R	Colony Stimulating Factor 1 Receptor	WO	Orange	Yes	Pattern	Pattern	-	Ligates to Csf1r influencing cytokine activity and affecting iridophores
ENSACAG00000015604	CSTA	Cystatin A	WO	Orange	Yes	-	-	Epidermal Expression	This gene encodes a stefin that functions as a cysteine protease inhibitor, forming tight complexes with papain and the cathepsins B, H, and L. The protein is one of the precursor proteins of cornified cell envelope in keratinocytes and plays a role in epidermal development and maintenance.
ENSACAG00000015749	NNT	NAD(P) transhydrogenase, mitochondrial	WO	Orange	Yes	-	-	-	The enzyme couples hydride transfer between NAD(H) and NADP(+) to proton translocation across the inner mitochondrial membrane.
ENSACAG00000015864	ARHGAP11A	Rho GTPase Activating Protein 11A	WO	Orange	Yes	-	-	-	This gene encodes a member of the Rho GTPase activating protein family. In response to DNA damage, the encoded protein interacts with the p53 tumor suppressor protein and stimulates its tetramerization, which results in cell-cycle arrest and apoptosis.
ENSACAG00000015883	RAD54L2	RAD54 Like 2	WO	White	Yes	-	-	-	Gene Ontology (GO) annotations related to this gene include protein kinase binding and helicase activity.
ENSACAG00000015893	G2E3	G2/M-Phase Specific E3 Ubiquitin Protein Ligase	WO	Orange	Yes	-	-	-	Gene Ontology (GO) annotations related to this gene include ligase activity and ubiquitin-protein transferase activity.
ENSACAG00000015922	CYTH4	Cytohesin 4	WO	Orange	Yes	-	-	-	This gene encodes a member of the PSCD family of proteins, which have an N-terminal coiled-coil motif, a central Sec7 domain, and a C-terminal pleckstrin homology (PH) domain. The coiled-coil motif is involved in homodimerization, the Sec7 domain contains guanine-nucleotide exchange protein (GEP) activity, and the PH domain interacts with phospholipids and is responsible for association of PSCDs …
ENSACAG00000015930	LCP2	Lymphocyte Cytosolic Protein 2	WO	Orange	Yes	-	-	-	This gene encodes an adapter protein that acts as a substrate of the T cell antigen receptor (TCR)-activated protein tyrosine kinase pathway. The encoded protein associates with growth factor receptor bound protein 2, and is thought to play a role TCR-mediated intracellular signal transduction.
ENSACAG00000015968	AURKA	Aurora Kinase A	WO	Orange	Yes	-	-	-	The protein encoded by this gene is a cell cycle-regulated kinase that appears to be involved in microtubule formation and/or stabilization at the spindle pole during chromosome segregation. The encoded protein is found at the centrosome in interphase cells and at the spindle poles in mitosis.
ENSACAG00000015988	KRT10	Keratin, Type I Cytoskeletal 10	WO	White	Yes	Keratin	Keratin I	-	Plays a role in the establishment of the epidermal barrier on plantar skin
ENSACAG00000016042	RAC2	Rac Family Small GTPase 2	WO	Orange	Yes	-	-	-	This gene encodes a member of the Ras superfamily of small guanosine triphosphate (GTP)-metabolizing proteins. The encoded protein localizes to the plasma membrane, where it regulates diverse processes, such as secretion, phagocytosis, and cell polarization.
ENSACAG00000016098	DOCK2	Dedicator Of Cytokinesis 2	WO	Orange	Yes	-	-	Muscular	The protein encoded by this gene belongs to the CDM protein family. It is specifically expressed in hematopoietic cells and is predominantly expressed in peripheral blood leukocytes. The protein is involved in remodeling of the actin cytoskeleton required for lymphocyte migration in response to chemokine signaling.
ENSACAG00000016212	SPDL1	Spindle Apparatus Coiled-Coil Protein 1	WO	Orange	Yes	-	-	-	This gene encodes a coiled-coil domain-containing protein that functions in mitotic spindle formation and chromosome segregation. The encoded protein plays a role in coordinating microtubule attachment by promoting recruitment of dynein proteins, and in mitotic checkpoint signaling.
ENSACAG00000016278	-	-	WO	Orange	Yes	-	-	-	-
ENSACAG00000016291	NRROS	Negative Regulator Of Reactive Oxygen Species	WO	Orange	Yes	-	-	-	Key regulator of transforming growth factor beta-1 (TGFB1) specifically required for microglia function in the nervous system (By similarity)
ENSACAG00000016319	NEK2	NIMA Related Kinase 2	WO	Orange	Yes	-	-	-	This gene encodes a serine/threonine-protein kinase that is involved in mitotic regulation. This protein is localized to the centrosome, and undetectable during G1 phase, but accumulates progressively throughout the S phase, reaching maximal levels in late G2 phase.
ENSACAG00000016374	PAH	Phenylalanine Hydroxylase	WO	White	Yes	-	-	-	This gene encodes a member of the biopterin-dependent aromatic amino acid hydroxylase protein family. The encoded phenylalanine hydroxylase enzyme hydroxylates phenylalanine to tyrosine and is the rate-limiting step in phenylalanine catabolism.
ENSACAG00000016388	PDZRN4	PDZ Domain Containing Ring Finger 4	WO	Orange	Yes	-	-	-	ene Ontology (GO) annotations related to this gene include ubiquitin-protein transferase activity and ubiquitin protein ligase activity.
ENSACAG00000016440	CENPH	Centromere Protein H	WO	Orange	Yes	-	-	-	Centromere and kinetochore proteins play a critical role in centromere structure, kinetochore formation, and sister chromatid separation. The protein encoded by this gene colocalizes with inner kinetochore plate proteins CENP-A and CENP-C in both interphase and metaphase.
ENSACAG00000016489	FMNL1	Formin Like 1	WO	Orange	Yes	-	-	-	This gene encodes a formin-related protein. Formin-related proteins have been implicated in morphogenesis, cytokinesis, and cell polarity. An alternative splice variant has been described but its full length sequence has not been determined
ENSACAG00000016557	PGLYRP2	Peptidoglycan Recognition Protein 2	WO	Orange	Yes	-	-	-	May play a scavenger role by digesting biologically active peptidoglycan (PGN) into biologically inactive fragments. Has no direct bacteriolytic activity.
ENSACAG00000016581	CKS2	CDC28 Protein Kinase Regulatory Subunit 2	WO	Orange	Yes	-	-	-	CKS2 protein binds to the catalytic subunit of the cyclin dependent kinases and is essential for their biological function. The CKS2 mRNA is found to be expressed in different patterns through the cell cycle in HeLa cells, which reflects specialized role for the encoded protein.
ENSACAG00000016659	HMOX1	Heme Oxygenase 1	WO	Orange	Yes	-	-	-	Heme oxygenase, an essential enzyme in heme catabolism, cleaves heme to form biliverdin, which is subsequently converted to bilirubin by biliverdin reductase, and carbon monoxide, a putative neurotransmitter
ENSACAG00000016713	BIRC5	Baculoviral IAP Repeat Containing 5	WO	Orange	Yes	-	-	-	This gene is a member of the inhibitor of apoptosis (IAP) gene family, which encode negative regulatory proteins that prevent apoptotic cell death.
ENSACAG00000017033	MTFR2	Mitochondrial Fission Regulator 2	WO	Orange	Yes	-	-	-	May play a role in mitochondrial aerobic respiration essentially in the testis. Can also promote mitochondrial fission
ENSACAG00000017070	-	-	WO	Orange	Yes	-	-	-	-
ENSACAG00000017132	KCNJ8	Potassium Inwardly Rectifying Channel Subfamily J Member 8	WO	White	Yes	-	-	-	The protein encoded by this gene is an integral membrane protein and inward-rectifier type potassium channel. The encoded protein, which has a greater tendency to allow potassium to flow into a cell rather than out of a cell, is controlled by G-proteins.
ENSACAG00000017337	CLSPN	Claspin	WO	Orange	Yes	-	-	-	The product of this gene is an essential upstream regulator of checkpoint kinase 1 and triggers a checkpoint arrest of the cell cycle in response to replicative stress or DNA damage.
ENSACAG00000017409	ELOVL4	ELOVL Fatty Acid Elongase 4	WO	Orange	Yes	Lipid Metabolism	-	-	Catalyzes the first and rate-limiting reaction of the four reactions that constitute the long-chain fatty acids elongation cycle. This endoplasmic reticulum-bound enzymatic process allows the addition of 2 carbons to the chain of long- and very long-chain fatty acids (VLCFAs) per cycle.
ENSACAG00000017453	WNT5A	Wnt Family Member 5A	WO	White	Yes	-	-	-	This gene encodes a member of the WNT family that signals through both the canonical and non-canonical WNT pathways. This protein is a ligand for the seven transmembrane receptor frizzled-5 and the tyrosine kinase orphan receptor 2.
ENSACAG00000017495	-	-	WO	Orange	Yes	-	-	-	-
ENSACAG00000017552	INCENP	Inner Centromere Protein	WO	Orange	Yes	-	-	-	Component of the chromosomal passenger complex (CPC), a complex that acts as a key regulator of mitosis.
ENSACAG00000017607	-	-	WO	Orange	Yes	-	-	-	-
ENSACAG00000017744	MEGF6	Multiple EGF Like Domains 6	WO	Orange	Yes	-	-	-	Gene Ontology (GO) annotations related to this gene include calcium ion binding.
ENSACAG00000017784	SLC15A3	Solute Carrier Family 15 Member 3	WO	Orange	Yes	Transport	-	-	Proton oligopeptide cotransporter. Transports free histidine and certain di- and tripeptides
ENSACAG00000017899	HAP1	Huntingtin Associated Protein 1	WO	White	Yes	-	-	Muscular	This gene encodes a protein that interacts with huntingtin, with two cytoskeletal proteins (dynactin and pericentriolar autoantigen protein 1), and with a hepatocyte growth factor-regulated tyrosine kinase substrate.
ENSACAG00000021130	-	-	WO	Yellow	Yes	-	-	-	-
ENSACAG00000021146	-	-	WO	Orange	Yes	-	-	-	-
ENSACAG00000022035	CXHXorf21	Chromosome X Open Reading Frame 21	WO	Orange	Yes	-	-	-	Plays a role in the regulation of endolysosomal pH in immune cells such as B-cells, dendritic cells and monocytes. May be involved in endolysosomal-dependent immune responses.
ENSACAG00000022682	-	-	WO	White	Yes	-	-	-	-
ENSACAG00000022691	LOC106563463	Sororin-B-like	WO	Orange	Yes	-	-	-	-
ENSACAG00000023029	PIT54	PIT54	WO	Orange	Yes	-	-	-	Scavenger Receptor Activity
ENSACAG00000023217	-	-	WO	White	Yes	-	-	-	-
ENSACAG00000023518	-	-	WO	White	Yes	-	-	-	-
ENSACAG00000023594	-	-	WO	Orange	Yes	-	-	-	-
ENSACAG00000024242	-	-	WO	White	Yes	-	-	-	-
ENSACAG00000024935	F7	Coagulation Factor VII	WO	Orange	Yes	-	-	-	This gene encodes coagulation factor VII which is a vitamin K-dependent factor essential for hemostasis.
ENSACAG00000026010	-	-	WO	Orange	Yes	-	-	-	-
ENSACAG00000026231	FYB1	FYN Binding Protein 1	WO	Orange	Yes	-	-	-	The protein encoded by this gene is an adapter for the FYN protein and LCP2 signaling cascades in T-cells. The encoded protein is involved in platelet activation and controls the expression of interleukin-2.
ENSACAG00000026425	-	-	WO	White	Yes	-	-	-	-
ENSACAG00000026769	KRT14	Keratin, Type I Cytoskeletal 14	WO	White	Yes	Keratin	Keratin I	-	The nonhelical tail domain is involved in promoting KRT5-KRT14 filaments to self-organize into large bundles and enhances the mechanical properties involved in resilience of keratin intermediate filaments in vitro.
ENSACAG00000027193	LRRC15	Leucine Rich Repeat Containing 15	WO	Orange	Yes	-	-	-	Gene Ontology (GO) annotations related to this gene include collagen binding and laminin binding.
ENSACAG00000027642	PARVB	Parvin Beta	WO	Orange	Yes	-	-	Muscular	Adapter protein that plays a role in integrin signaling via ILK and in activation of the GTPases CDC42 and RAC1 by guanine exchange factors, such as ARHGEF6. Is involved in the reorganization of the actin cytoskeleton and formation of lamellipodia. Plays a role in cell adhesion, cell spreading, establishment or maintenance of cell polarity, and cell migration.
ENSACAG00000027751	-	-	WO	White	Yes	-	-	-	-
ENSACAG00000028014	LI-AC-30	Keratin-associated beta-protein 30	WO	Orange	Yes	Beta Keratin	Beta Keratin	-	Beta protein
ENSACAG00000028320	-	-	WO	Orange	No	-	-	-	-
ENSACAG00000028367	HJURP	Holliday Junction Recognition Protein	WO	Orange	Yes	-	-	-	-
ENSACAG00000028556	CDCA8	Cell Division Cycle Associated 8	WO	Orange	Yes	-	-	-	This gene encodes a component of the chromosomal passenger complex. This complex is an essential regulator of mitosis and cell division. This protein is cell-cycle regulated and is required for chromatin-induced microtubule stabilization and spindle formation.
ENSACAG00000028623	-	Fucolectin	WO	Orange	Yes	-	-	-	Acts as a defensive agent. Recognizes blood group fucosylated oligosaccharides including A, B, H and Lewis B-type antigens. Does not recognize Lewis A antigen and has low affinity for monovalent haptens
ENSACAG00000028781	LIPA	Lysosomal acid lipase/cholesteryl ester hydrolase	WO	White	Yes	-	-	-	This enzyme functions in the lysosome to catalyze the hydrolysis of cholesteryl esters and triglycerides.
ENSACAG00000028801	AIF	Allograft Inflammatory Factor 1	WO	Orange	Yes	-	-	Muscular	This gene encodes a protein that binds actin and calcium. This gene is induced by cytokines and interferon and may promote macrophage activation and growth of vascular smooth muscle cells and T-lymphocytes. Polymorphisms in this gene may be associated with systemic sclerosis.
ENSACAG00000029007	KRT5	Keratin, Type II Cytoskeletal 5	WO	White	Yes	Keratin	Keratin II	-	This type II cytokeratin is specifically expressed in the basal layer of the epidermis with family member KRT14
ENSACAG00000029039	LY86	Lymphocyte Antigen 86	WO	Orange	No	-	-	-	May cooperate with CD180 and TLR4 to mediate the innate immune response to bacterial lipopolysaccharide (LPS) and cytokine production.
ENSACAG00000029177	-	-	WO	Orange	Yes	-	-	-	-
ENSACAG00000029235	PRXL2A	Peroxiredoxin Like 2A	WO	White	Yes	-	-	-	Involved in redox regulation of the cell
ENSACAG00000029252	FGL1	Fibrinogen Like 1	WO	Orange	Yes	-	-	-	Fibrinogen-like 1 is a member of the fibrinogen family. This protein is homologous to the carboxy terminus of the fibrinogen beta- and gamma- subunits which contains the four conserved cysteines of fibrinogens and fibrinogen related proteins.
ENSACAG00000029484	SPIB	Spi-B Transcription Factor	WO	Orange	Yes	-	-	-	The protein encoded by this gene is a transcriptional activator that binds to the PU-box (5'-GAGGAA-3') and acts as a lymphoid-specific enhancer.
ENSACAG00000029516	-	Class I Histocompatibility Antigen, F10 Alpha Chain	WO	Orange	Yes	-	-	-	Involved in the presentation of foreign antigens to the immune system.
ENSACAG00000029535	-	-	WO	Orange	Yes	-	-	-	-
ENSACAG00000029683	TRIM39	Tripartite Motif Containing 39	WO	Orange	Yes	-	-	-	The TRIM motif includes three zinc-binding domains, a RING, a B-box type 1 and a B-box type 2, and a coiled-coil region. The function of this protein has not been identified.
f13b	F13B	Coagulation Factor XIII B Chain	WO	Orange	Yes	-	-	-	This gene encodes coagulation factor XIII B subunit. Coagulation factor XIII is the last zymogen to become activated in the blood coagulation cascade.
fam180b	FAM180B	Family With Sequence Similarity 180 Member B	WO	White	Yes	-	-	-	-
fbxl12	FBXL12	F-Box And Leucine Rich Repeat Protein 12	WO	Orange	Yes	-	-	-	Substrate-recognition component of the SCF (SKP1-CUL1-F-box protein)-type E3 ubiquitin ligase complex. Mediates the polyubiquitination and proteasomal degradation of CAMK1 leading to disruption of cyclin D1/CDK4 complex assembly which results in G1 cell cycle arrest in lung epithelia.
fcerig	FCR1G	Fc Fragment Of IgE Receptor Ig	WO	Orange	Yes	-	-	-	The high affinity IgE receptor is a key molecule involved in allergic reactions. It is a tetramer composed of 1 alpha, 1 beta, and 2 gamma chains. The gamma chains are also subunits of other Fc receptors.
frza	SFRP	Secreted frizzled-related protein	WO	White	Yes	-	-	-	Soluble frizzled-related proteins (sFRPS) function as modulators of Wnt signaling through direct interaction with Wnts. They have a role in regulating cell growth and differentiation in specific cell types.
h1f3	H1F3	H1.3 Linker Histone, Cluster Member	WO	White	Yes	-	-	-	This gene is intronless and encodes a replication-dependent histone that is a member of the histone H1 family. Transcripts from this gene lack polyA tails but instead contain a palindromic termination element.
il1ra	IL1RN	Interleukin 1 Receptor Antagonist	WO	Orange	Yes	-	-	-	The protein encoded by this gene is a member of the interleukin 1 cytokine family. This protein inhibits the activities of interleukin 1, alpha (IL1A) and interleukin 1, beta (IL1B), and modulates a variety of interleukin 1 related immune and inflammatory responses.
kiaa1466	ERV3-2	Endogenous Retrovirus Group 3 Member 2	WO	Orange	Yes	-	-	-	-
lipa	LIPA	Lipase A, Lysosomal Acid Type	WO	White	Yes	Lipid Metabolism	-	-	Crucial for the intracellular hydrolysis of cholesteryl esters and triglycerides that have been internalized via receptor-mediated endocytosis of lipoprotein particles
loc101815367	CSF2RA	Granulocyte-macrophage colony-stimulating factor receptor subunit alpha	WO	Orange	Yes	-	-	-	Low affinity receptor for granulocyte-macrophage colony-stimulating factor. Transduces a signal that results in the proliferation, differentiation, and functional activation of hematopoietic cells.
loc417962	LOC417960	-	WO	Orange	Yes	-	-	-	Uncharacterized chicken gene
mibp	NMRK2	Nicotinamide Riboside Kinase 2	WO	Orange	Yes	-	-	-	Catalyzes the phosphorylation of nicotinamide riboside (NR) and nicotinic acid riboside (NaR) to form nicotinamide mononucleotide (NMN) and nicotinic acid mononucleotide (NaMN).
oip5	OIP5	Opa Interacting Protein 5	WO	Orange	Yes	-	-	-	The protein encoded by this gene localizes to centromeres, where it is essential for recruitment of CENP-A through the mediator Holliday junction recognition protein.
ostn	OSTN	Osteocrin	WO	White	Yes	-	-	-	Hormone that acts as a regulator of dendritic growth in the developing cerebral cortex in response to sensory experience
ppup3545	PPUP3545	-	WO	White	Yes	-	-	-	-
pr	PTS	6-pyruvoyl tetrahydrobiopterin synthase	WO	Orange	Yes	Pteridine	Pteridine	-	The enzyme encoded by this gene catalyzes the elimination of inorganic triphosphate from dihydroneopterin triphosphate, which is the second and irreversible step in the biosynthesis of tetrahydrobiopterin from GTP.
sjor3	SJOR3	Olfactory Receptor	WO	White	Yes	-	-	-	Olfactory receptor in Coral snake
srgn	SRGN	Serglycin	WO	Orange	Yes	-	-	-	This encoded protein was found to be associated with the macromolecular complex of granzymes and perforin, which may serve as a mediator of granule-mediated apoptosis.
tacc1	TACC1	Transforming Acidic Coiled-Coil Containing Protein 1	WO	Orange	Yes	-	-	-	Involved in transcription regulation induced by nuclear receptors, including in T3 thyroid hormone and all-trans retinoic acid pathways
tm211	TM211	Transmembrane Protein 211	WO	White	No	-	-	-	-
ube2c	UBE2C	Ubiquitin Conjugating Enzyme E2 C	WO	Orange	No	-	-	-	The modification of proteins with ubiquitin is an important cellular mechanism for targeting abnormal or short-lived proteins for degradation. Ubiquitination involves at least three classes of enzymes: ubiquitin-activating enzymes, ubiquitin-conjugating enzymes, and ubiquitin-protein ligases. This gene encodes a member of the E2 ubiquitin-conjugating enzyme family.
vav3	VAV3	Vav Guanine Nucleotide Exchange Factor 3	WO	Orange	No	-	-	-	This gene is a member of the VAV gene family. The VAV proteins are guanine nucleotide exchange factors (GEFs) for Rho family GTPases that activate pathways leading to actin cytoskeletal rearrangements and transcriptional alterations.
ENSACAG00000000065	TMEM86A	Transmembrane Protein 86A	WO/OY	White > Yellow > Orange	Yes	Cell Communication	-	OY +- LFC	-
ENSACAG00000008437	NPNT	Nephronectin	WO/OY	White > Yellow > Orange	Yes	-	-	-	Functional ligand of integrin alpha-8/beta-1 in kidney development. Regulates the expression of GDNF with integrin alpha-8/beta-1 which is essential for kidney development
ENSACAG00000009068	SPTB	Spectrin Beta, Erythrocytic	WO/OY	Orange > Yellow > White	Yes	-	-	-	The protein encoded by this locus functions in stability of erythrocyte membranes
ENSACAG00000009332	ASPM	Abnormal Spindle Microtubule Assembly	WO/OY	Orange > Yellow > White	Yes	-	-	-	Involved in mitotic spindle regulation and coordination of mitotic processes. The function in regulating microtubule dynamics at spindle poles including spindle orientation, astral microtubule density and poleward microtubule flux seems to depend on the association with the katanin complex formed by KATNA1 and KATNB1.
ENSACAG00000009906	CYP2J6	Cytochrome P450 Family 2 Subfamily J Member 6 - Family	WO/OY	-	No	Carotenoid	Carotenoid	-	Monooxygenase, oxidoreductase
ENSACAG00000010335	AGPAT1	1-acyl-sn-glycerol-3-phosphate Acyltransferase Alpha	WO/OY	White > Yellow > Orange	No	Lipid Metabolism	-	OY +- LFC	This gene encodes an enzyme that converts lysophosphatidic acid (LPA) into phosphatidic acid (PA)
ENSACAG00000017879	KRT14	Keratin, Type I Cytoskeletal 14	WO/OY	White > Yellow > Orange	Yes	Keratin	Keratin I	-	The nonhelical tail domain is involved in promoting KRT5-KRT14 filaments to self-organize into large bundles and enhances the mechanical properties involved in resilience of keratin intermediate filaments in vitro.
ENSACAG00000025607	-	-	WO/OY	White > Yellow > Orange	Yes	-	-	-	-
ENSACAG00000026180	MRC1	Mannose Receptor C-Type 1	WO/OY	Yellow > Orange > White	Yes	-	-	OY +- LFC	The recognition of complex carbohydrate structures on glycoproteins is an important part of several biological processes, including cell-cell recognition, serum glycoprotein turnover, and neutralization of pathogens. The protein encoded by this gene is a type I membrane receptor that mediates the endocytosis of glycoproteins by macrophages.
ENSACAG00000029213	KITLG	KIT Ligand	WO/OY	Orange > Yellow > White	Yes	Pattern	Pattern	-	Regulation of cell survival and proliferation, hematopoiesis, stem cell maintenance, gametogenesis, mast cell development, migration and function, and in melanogenesis
ENSACAG00000029358	LY6G6D	Lymphocyte Antigen 6 Family Member G6D	WO/OY	White > Yellow > Orange	Yes	-	-	-	LY6G6D belongs to a cluster of leukocyte antigen-6 (LY6) genes located in the major histocompatibility complex (MHC) class III region on chromosome 6.
cplx2	CPLX2	Complexin 2	WO/WY	Pigment-rich >White	Yes	-	-	-	Proteins encoded by the complexin/synaphin gene family are cytosolic proteins that function in synaptic vesicle exocytosis. These proteins bind syntaxin, part of the SNAP receptor.
eai_04295	EAI_04295	Histone-lysine N-methyltransferase SETMAR	WO/WY	Pigment-rich >White	Yes	-	-	-	-
ENSACAG00000000267	GREB1	Growth Regulating Estrogen Receptor Binding 1	WO/WY	Pigment-rich >White	Yes	-	-	-	This gene is an estrogen-responsive gene that is an early response gene in the estrogen receptor-regulated pathway. It is thought to play an important role in hormone-responsive tissues
ENSACAG00000000330	FERMT3	Fermitin Family Member 3	WO/WY	Pigment-rich >White	Yes	-	-	-	Plays a central role in cell adhesion in hematopoietic cells
ENSACAG00000000380	OLFM4	Olfactomedin 4	WO/WY	Pigment-rich >White	No	-	-	Epidermal Expression	This gene was originally cloned from human myeloblasts and found to be selectively expressed in inflammed colonic epithelium.
ENSACAG00000000439	ANOS1	Anosmin 1	WO/WY	Pigment-rich >White	No	Adhesion	-	-	The encoded protein is similar in sequence to proteins known to function in neural cell adhesion and axonal migration. In addition, this cell surface protein is N-glycosylated and may have anti-protease activity.
ENSACAG00000000716	TBX3	T-Box Transcription Factor 3	WO/WY	Pigment-rich >White	No	Transcription Regulation	-	-	Transcriptional repressor involved in developmental processes. Probably plays a role in limb pattern formation.
ENSACAG00000000791	DUSP26	Dual Specificity Phosphatase 26	WO/WY	Pigment-rich >White	Yes	-	-	-	This gene encodes a member of the tyrosine phosphatase family of proteins and exhibits dual specificity by dephosphorylating tyrosine as well as serine and threonine residues.
ENSACAG00000000871	PLEK	Pleckstrin	WO/WY	Pigment-rich >White	Yes	-	-	-	Major protein kinase C substrate of platelets.
ENSACAG00000000985	CCN2	Cellular Communication Network Factor 2	WO/WY	Pigment-rich >White	No	Adhesion	-	-	The protein encoded by this gene is a mitogen that is secreted by vascular endothelial cells. The encoded protein plays a role in chondrocyte proliferation and differentiation, cell adhesion in many cell types, and is related to platelet-derived growth factor.
ENSACAG00000001059	CSF3R	Colony Stimulating Factor 3 Receptor	WO/WY	Pigment-rich >White	Yes	-	-	-	The protein encoded by this gene is the receptor for colony stimulating factor 3, a cytokine that controls the production, differentiation, and function of granulocytes. The encoded protein, which is a member of the family of cytokine receptors, may also function in some cell surface adhesion or recognition processes.
ENSACAG00000001182	SDR42E2	Short Chain Dehydrogenase/Reductase Family 42E, Member 2	WO/WY	Pigment-rich >White	Yes	-	-	-	Gene Ontology (GO) annotations related to this gene include oxidoreductase activity and coenzyme binding.
ENSACAG00000001403	SELP	Selectin P	WO/WY	Pigment-rich >White	Yes	-	-	-	This gene encodes a 140 kDa protein that is stored in the alpha-granules of platelets and Weibel-Palade bodies of endothelial cells. This protein redistributes to the plasma membrane during platelet activation and degranulation and mediates the interaction of activated endothelial cells or platelets with leukocytes.
ENSACAG00000001659	EGFL6	EGF Like Domain Multiple 6	WO/WY	Pigment-rich >White	Yes	Extracellular Matrix	-	-	May bind integrin alpha-8/beta-1 and play a role in hair follicle morphogenesis. Promotes matrix assembly
ENSACAG00000001739	ROBO1	Roundabout Guidance Receptor 1	WO/WY	Pigment-rich >White	Yes	-	-	-	The product of this gene is a member of the immunoglobulin gene superfamily and encodes an integral membrane protein that functions in axon guidance and neuronal precursor cell migration. This receptor is activated by SLIT-family proteins, resulting in a repulsive effect on glioma cell guidance in the developing brain.
ENSACAG00000001904	TOP2A	DNA Topoisomerase II Alpha	WO/WY	Pigment-rich >White	Yes	-	-	-	This nuclear enzyme is involved in processes such as chromosome condensation, chromatid separation, and the relief of torsional stress that occurs during DNA transcription and replication. It catalyzes the transient breaking and rejoining of two strands of duplex DNA which allows the strands to pass through one another, thus altering the topology of DNA.
ENSACAG00000001949	EDAR	Ectodysplasin A Receptor	WO/WY	Pigment-rich >White	Yes	Epithelium specific expression	-	-	This gene encodes a member of the tumor necrosis factor receptor family. The encoded transmembrane protein is a receptor for the soluble ligand ectodysplasin A, and can activate the nuclear factor-kappaB, JNK, and caspase-independent cell death pathways. It is required for the development of hair, teeth, and other ectodermal derivatives.
ENSACAG00000002415	SLC12A2	Solute Carrier Family 12 Member 2	WO/WY	Pigment-rich >White	Yes	Transport	-	-	The product of this gene transports divalent metals and is involved in iron absorption
ENSACAG00000002453	TMEM163	Transmembrane Protein 163	WO/WY	Pigment-rich >White	No	Cell Communication	-	-	May bind zinc and other divalent cations and recruit them to vesicular organelles.
ENSACAG00000002565	SLC16A3	Solute Carrier Family 16 Member 3	WO/WY	Pigment-rich >White	Yes	Transport	-	-	Lactic acid and pyruvate transport across plasma membranes is catalyzed by members of the proton-linked monocarboxylate transporter (MCT) family, which has been designated solute carrier family-16.
ENSACAG00000002634	NIN	Ninein	WO/WY	Pigment-rich >White	Yes	-	-	Epidermal Expression	This protein is important for positioning and anchoring the microtubules minus-ends in epithelial cells.
ENSACAG00000002876	RHOU	Ras Homolog Family Member U	WO/WY	Pigment-rich >White	Yes	-	-	-	This gene encodes a member of the Rho family of GTPases. This protein can activate PAK1 and JNK1, and can induce filopodium formation and stress fiber dissolution. It may also mediate the effects of WNT1 signaling in the regulation of cell morphology, cytoskeletal organization, and cell proliferation.
ENSACAG00000003206	FREM3	FRAS1 Related Extracellular Matrix 3	WO/WY	Pigment-rich >White	Yes	Adhesion	-	-	Extracellular matrix protein which may play a role in cell adhesion
ENSACAG00000003315	HHIP	Hedgehog Interacting Protein	WO/WY	Pigment-rich >White	Yes	-	-	-	Modulates hedgehog signaling in several cell types including brain and lung through direct interaction with members of the hedgehog family.
ENSACAG00000003423	SLC22A3	Solute Carrier Family 22 Member 3	WO/WY	Pigment-rich >White	Yes	Transport	-	-	Mediates potential-dependent transport of a variety of organic cations. May play a significant role in the disposition of cationic neurotoxins and neurotransmitters in the brain.
ENSACAG00000003859	TBX18	T-Box Transcription Factor 18	WO/WY	Pigment-rich >White	Yes	Transcription Regulation	-	-	The protein acts as a transcriptional repressor by antagonizing transcriptional activators in the T-box family.
ENSACAG00000003903	MME	Membrane Metalloendopeptidase	WO/WY	Pigment-rich >White	Yes	-	-	-	The protein is a neutral endopeptidase that cleaves peptides at the amino side of hydrophobic residues and inactivates several peptide hormones including glucagon, enkephalins, substance P, neurotensin, oxytocin, and bradykinin.
ENSACAG00000004577	TAGAP	T Cell Activation RhoGTPase Activating Protein	WO/WY	Pigment-rich >White	Yes	-	-	-	This gene encodes a member of the Rho GTPase-activator protein superfamily. The encoded protein may function as a Rho GTPase-activating protein. Alterations in this gene may be associated with several diseases, including rheumatoid arthritis, celiac disease, and multiple sclerosis.
ENSACAG00000004663	-	-	WO/WY	Pigment-rich >White	Yes	-	-	-	-
ENSACAG00000004744	DSN1	DSN1 Component Of MIS12 Kinetochore Complex	WO/WY	Pigment-rich >White	Yes	-	-	-	This gene encodes a kinetochore protein that functions as part of the minichromosome instability-12 centromere complex. The encoded protein is required for proper kinetochore assembly and progression through the cell cycle. Alternative splicing results in multiple transcript variants.
ENSACAG00000004749	MOGAT1	Monoacylglycerol O-Acyltransferase 1	WO/WY	Pigment-rich >White	Yes	Lipid Metabolism	-	-	Acyl-CoA:monoacylglycerol acyltransferase (MOGAT; EC 2.3.1.22) catalyzes the synthesis of diacylglycerols, the precursor of physiologically important lipids such as triacylglycerol and phospholipids
ENSACAG00000005636	PRUNE2	Prune Homolog 2 With BCH Domain	WO/WY	Pigment-rich >White	Yes	-	-	-	Several functions for this protein have been demonstrated including suppression of Ras homolog family member A activity, which results in reduced stress fiber formation and suppression of oncogenic cellular transformation.
ENSACAG00000006412	HOXB9	Homeobox Protein Hox-B9	WO/WY	Pigment-rich >White	Yes	-	-	-	Sequence-specific transcription factor which is part of a developmental regulatory system that provides cells with specific positional identities on the anterior-posterior axis.
ENSACAG00000006434	HOXB7	Homeobox Protein Hox-B7	WO/WY	Pigment-rich >White	Yes	-	-	-	Sequence-specific transcription factor which is part of a developmental regulatory system that provides cells with specific positional identities on the anterior-posterior axis.
ENSACAG00000006474	HOXB6	Homeobox Protein Hox-B6	WO/WY	Pigment-rich >White	Yes	-	-	-	Sequence-specific transcription factor which is part of a developmental regulatory system that provides cells with specific positional identities on the anterior-posterior axis.
ENSACAG00000006499	HOXB4	Homeobox Protein Hox-B4	WO/WY	Pigment-rich >White	Yes	-	-	-	Sequence-specific transcription factor which is part of a developmental regulatory system that provides cells with specific positional identities on the anterior-posterior axis
ENSACAG00000006541	GLI1	GLI Family Zinc Finger 1	WO/WY	Pigment-rich >White	Yes	-	-	-	This gene encodes a member of the Kruppel family of zinc finger proteins. The encoded transcription factor is activated by the sonic hedgehog signal transduction cascade and regulates stem cell proliferation.
ENSACAG00000006959	AGTR1	Angiotensin II Receptor Type 1	WO/WY	Pigment-rich >White	Yes	-	-	-	Angiotensin II is a potent vasopressor hormone and a primary regulator of aldosterone secretion. It is an important effector controlling blood pressure and volume in the cardiovascular system.
ENSACAG00000006985	-	-	WO/WY	Pigment-rich >White	Yes	-	-	-	-
ENSACAG00000007059	OSR1	Odd-Skipped Related Transcription Factor 1	WO/WY	Pigment-rich >White	Yes	-	-	-	Transcription factor that plays a role in the regulation of embryonic heart and urogenital development.
ENSACAG00000007356	CP	Ceruloplasmin	WO/WY	Pigment-rich >White	Yes	-	-	-	The protein encoded by this gene is a metalloprotein that binds most of the copper in plasma and is involved in the peroxidation of Fe(II)transferrin to Fe(III) transferrin.
ENSACAG00000007377	UNC13D	Unc-13 Homolog D	WO/WY	Pigment-rich >White	Yes	-	-	-	This gene encodes a protein that is a member of the UNC13 family, containing similar domain structure as other family members but lacking an N-terminal phorbol ester-binding C1 domain present in other Munc13 proteins. The protein appears to play a role in vesicle maturation during exocytosis and is involved in regulation of cytolytic granules secretion.
ENSACAG00000007829	MKX	Mohawk Homeobox	WO/WY	Pigment-rich >White	No	Adhesion	-	-	The protein encoded by this gene is an IRX family-related homeobox protein that may play a role in cell adhesion. Studies in mice suggest that this protein may be a regulator of tendon development. Two transcript variants encoding the same protein have been found for this gene
ENSACAG00000008152	CDH6	Cadherin 6	WO/WY	Pigment-rich >White	No	Adhesion	-	BY +- LFC	This gene encodes a member of the cadherin superfamily. Cadherins are membrane glycoproteins that mediate homophilic cell-cell adhesion and play critical roles in cell differentiation and morphogenesis.
ENSACAG00000008312	F2RL2	Coagulation Factor II Thrombin Receptor Like 2	WO/WY	Pigment-rich >White	Yes	-	-	-	The encoded protein acts as a cofactor in the thrombin-mediated cleavage and activation of the protease-activated receptor family member PAR4. The encoded protein plays an essential role in hemostasis and thrombosis.
ENSACAG00000008454	CYP1B1	Cytochrome P450 Family 1 Subfamily B Member 1	WO/WY	Pigment-rich >White	Yes	Carotenoid	Carotenoid	-	The enzyme encoded by this gene localizes to the endoplasmic reticulum and metabolizes procarcinogens such as polycyclic aromatic hydrocarbons and 17beta-estradiol.
ENSACAG00000009044	COL14A1	Collagen Type XIV Alpha 1 Chain	WO/WY	Pigment-rich >White	No	Extracellular Matrix	Collagen	-	Plays an adhesive role by integrating collagen bundles. It is probably associated with the surface of interstitial collagen fibrils via COL1. The COL2 domain may then serve as a rigid arm which sticks out from the fibril and protrudes the large N-terminal globular domain into the extracellular space, where it might interact with other matrix molecules or cell surface receptors
ENSACAG00000009115	ANGPT2	Angiopoietin 2	WO/WY	Pigment-rich >White	Yes	-	-	-	The encoded protein disrupts the vascular remodeling ability of Ang-1 and may induce endothelial cell apoptosis.
ENSACAG00000009126	ASPN	Asporin	WO/WY	Pigment-rich >White	Yes	-	-	-	This gene encodes a cartilage extracellular protein that is member of the small leucine-rich proteoglycan family.
ENSACAG00000009324	TRIP13	Thyroid Hormone Receptor Interactor 13	WO/WY	Pigment-rich >White	Yes	-	-	-	Plays a key role in chromosome recombination and chromosome structure development during meiosis. Required at early steps in meiotic recombination that leads to non-crossovers pathways. Also needed for efficient completion of homologous synapsis by influencing crossover distribution along the chromosomes affecting both crossovers and non-crossovers pathways.
ENSACAG00000009680	STAT6	Signal Transducer And Activator Of Transcription 6	WO/WY	Pigment-rich >White	Yes	-	-	-	In response to cytokines and growth factors, STAT family members are phosphorylated by the receptor associated kinases, and then form homo- or heterodimers that translocate to the cell nucleus where they act as transcription activators. This protein plays a central role in exerting IL4 mediated biological responses.
ENSACAG00000009740	-	-	WO/WY	Pigment-rich >White	Yes	-	-	-	-
ENSACAG00000009958	-	-	WO/WY	Pigment-rich >White	Yes	-	-	-	-
ENSACAG00000010252	-	-	WO/WY	Pigment-rich >White	Yes	-	-	-	-
ENSACAG00000010271	ARHGEF17	Rho Guanine Nucleotide Exchange Factor 17	WO/WY	Pigment-rich >White	Yes	-	-	Muscular	Gene Ontology (GO) annotations related to this gene include actin filament binding and Rho guanyl-nucleotide exchange factor activity.
ENSACAG00000010309	SPON2	Spondin 2	WO/WY	Pigment-rich >White	Yes	Adhesion	-	-	Cell adhesion protein that promotes adhesion and outgrowth of hippocampal embryonic neurons. Binds directly to bacteria and their components and functions as an opsonin for macrophage phagocytosis of bacteria.
ENSACAG00000010401	HOXA3	Homeobox Protein Hox-A3	WO/WY	Pigment-rich >White	Yes	-	-	-	Sequence-specific transcription factor which is part of a developmental regulatory system that provides cells with specific positional identities on the anterior-posterior axis.
ENSACAG00000010858	RSPO4	R-Spondin 4	WO/WY	Pigment-rich >White	Yes	-	-	-	This gene encodes a member of the R-spondin family of proteins that share a common domain organization consisting of a signal peptide, cysteine-rich/furin-like domain, thrombospondin domain and a C-terminal basic region. The encoded protein may be involved in activation of Wnt/beta-catenin signaling pathways.
ENSACAG00000010872	WNT8B	Wnt Family Member 8B	WO/WY	Pigment-rich >White	Yes	-	-	-	This gene is a member of the WNT gene family. It encodes a protein which shows 95%, 86% and 71% amino acid identity to the mouse, zebrafish and Xenopus Wnt8B proteins, respectively. The expression patterns of the human and mouse genes appear identical and are restricted to the developing brain.
ENSACAG00000010906	HOXC8	Homeobox Protein Hox-C8	WO/WY	Pigment-rich >White	Yes	-	-	-	Sequence-specific transcription factor which is part of a developmental regulatory system that provides cells with specific positional identities on the anterior-posterior axis.
ENSACAG00000010969	COL8A1	Collagen Type VIII Alpha 1 Chain	WO/WY	Pigment-rich >White	Yes	Extracellular Matrix	Collagen	-	This gene encodes one of the two alpha chains of type VIII collagen. The gene product is a short chain collagen and a major component of the basement membrane of the corneal endothelium.
ENSACAG00000011156	FAM167A	Family With Sequence Similarity 167 Member A	WO/WY	Pigment-rich >White	Yes	-	-	-	-
ENSACAG00000011182	TLX1	T Cell Leukemia Homeobox 1	WO/WY	Pigment-rich >White	Yes	-	-	-	This gene encodes a nuclear transcription factor that belongs to the NK-linked or NK-like (NKL) subfamily of homeobox genes. The encoded protein is required for normal development of the spleen during embryogenesis.
ENSACAG00000011553	-	-	WO/WY	Pigment-rich >White	Yes	-	-	-	-
ENSACAG00000011754	RERG	RAS Like Estrogen Regulated Growth Inhibitor	WO/WY	Pigment-rich >White	Yes	-	-	-	RERG, a member of the RAS superfamily of GTPases, inhibits cell proliferation and tumor formation
ENSACAG00000011862	ARSJ	Arylsulfatase Family Member J	WO/WY	Pigment-rich >White	Yes	Lipid Metabolism	-	-	Sulfatases (EC 3.1.5.6), such as ARSJ, hydrolyze sulfate esters from sulfated steroids, carbohydrates, proteoglycans, and glycolipids.
ENSACAG00000012052	ANK1	Ankyrin 1	WO/WY	Pigment-rich >White	Yes	-	-	Muscular	Ankyrins are a family of proteins that link the integral membrane proteins to the underlying spectrin-actin cytoskeleton and play key roles in activities such as cell motility, activation, proliferation, contact and the maintenance of specialized membrane domains.
ENSACAG00000012548	-	-	WO/WY	Pigment-rich >White	Yes	-	-	-	-
ENSACAG00000012632	MMP1	Matrix Metallopeptidase 1	WO/WY	Pigment-rich >White	Yes	-	-	-	This gene encodes a member of the peptidase M10 family of matrix metalloproteinases (MMPs). Proteins in this family are involved in the breakdown of extracellular matrix in normal physiological processes, such as embryonic development, reproduction, and tissue remodeling, as well as in disease processes, such as arthritis and metastasis.
ENSACAG00000012983	PTCH1	Patched 1	WO/WY	Pigment-rich >White	Yes	-	-	-	The encoded protein is the receptor for the secreted hedgehog ligands, which include sonic hedgehog, indian hedgehog and desert hedgehog. Following binding by one of the hedgehog ligands, the encoded protein is trafficked away from the primary cilium, relieving inhibition of the G-protein-coupled receptor smoothened, which results in activation of downstream signaling.
ENSACAG00000013167	MAD2L1	Mitotic Arrest Deficient 2 Like 1	WO/WY	Pigment-rich >White	Yes	-	-	-	MAD2L1 is a component of the mitotic spindle assembly checkpoint that prevents the onset of anaphase until all chromosomes are properly aligned at the metaphase plate.
ENSACAG00000013354	-	-	WO/WY	Pigment-rich >White	Yes	-	-	-	-
ENSACAG00000013377	DAPK1	Death Associated Protein Kinase 1	WO/WY	Pigment-rich >White	Yes	-	-	-	Death-associated protein kinase 1 is a positive mediator of gamma-interferon induced programmed cell death. DAPK1 encodes a structurally unique 160-kD calmodulin dependent serine-threonine kinase that carries 8 ankyrin repeats and 2 putative P-loop consensus sites.
ENSACAG00000013510	CTH	Cystathionine Gamma-Lyase	WO/WY	Pigment-rich >White	Yes	-	-	-	This gene encodes a cytoplasmic enzyme in the trans-sulfuration pathway that converts cystathione derived from methionine into cysteine. Glutathione synthesis in the liver is dependent upon the availability of cysteine. Mutations in this gene cause cystathioninuria.
ENSACAG00000013589	DCTD	DCMP Deaminase	WO/WY	Pigment-rich >White	Yes	-	-	-	The protein encoded by this gene catalyzes the deamination of dCMP to dUMP, the nucleotide substrate for thymidylate synthase. The encoded protein is allosterically activated by dCTP and inhibited by dTTP, and is found as a homohexamer. This protein uses zinc as a cofactor for its activity.
ENSACAG00000013750	CYP1C1	Cytochrome P450 Family 1 Subfamily A Member 1	WO/WY	Pigment-rich >White	Yes	Carotenoid	Carotenoid	-	This protein localizes to the endoplasmic reticulum and its expression is induced by some polycyclic aromatic hydrocarbons (PAHs), some of which are found in cigarette smoke. The enzyme's endogenous substrate is unknown; however, it is able to metabolize some PAHs to carcinogenic intermediates.
ENSACAG00000013890	LTK	Leukocyte Receptor Tyrosine Kinase	WO/WY	Pigment-rich >White	Yes	Pattern	Pattern	-	The protein encoded by this gene is a member of the ros/insulin receptor family of tyrosine kinases. Tyrosine-specific phosphorylation of proteins is a key to the control of diverse pathways leading to cell growth and differentiation.
ENSACAG00000014097	CCR5	C-C Motif Chemokine Receptor 5 (Gene/Pseudogene)	WO/WY	Pigment-rich >White	Yes	-	-	-	This protein is expressed by T cells and macrophages, and is known to be an important co-receptor for macrophage-tropic virus, including HIV, to enter host cells.
ENSACAG00000014142	ASIC4	Acid Sensing Ion Channel Subunit Family Member 4	WO/WY	Pigment-rich >White	Yes	-	-	-	This gene belongs to the superfamily of acid-sensing ion channels, which are proton-gated, amiloride-sensitive sodium channels. These channels have been implicated in synaptic transmission, pain perception as well as mechanoperception.
ENSACAG00000014434	TMCC2	Transmembrane And Coiled-Coil Domain Family 2	WO/WY	Pigment-rich >White	No	-	-	-	May be involved in the regulation of the proteolytic processing of the amyloid precursor protein (APP) possibly also implicating APOE.
ENSACAG00000014641	ALDH1A2	Aldehyde Dehydrogenase 1 Family Member A2	WO/WY	Pigment-rich >White	Yes	Carotenoid	Carotenoid	-	The product of this gene is an enzyme that catalyzes the synthesis of retinoic acid (RA) from retinaldehyde
ENSACAG00000015011	ARSI	Arylsulfatase Family Member I	WO/WY	Pigment-rich >White	Yes	-	-	-	This gene encodes a protein that belongs to a large family of sulfatases that hydrolyze sulfate esters and sulfamates. Members of this family play a role in several cellular processes, including hormone synthesis, cell signaling in development and degradation of macromolecules.
ENSACAG00000015024	ADAMTSL2	ADAMTS Like 2	WO/WY	Pigment-rich >White	Yes	-	-	-	The protein encoded by this gene lacks the protease domain, and is therefore of a member of the the ADAMTS-like protein subfamily. It is a secreted glycoprotein that binds the cell surface and extracellular matrix; it also interacts with latent transforming growth factor beta binding protein 1.
ENSACAG00000015167	CA4	Carbonic Anhydrase 4	WO/WY	Pigment-rich >White	Yes	-	-	-	Carbonic anhydrases (CAs) are a large family of zinc metalloenzymes that catalyze the reversible hydration of carbon dioxide. They participate in a variety of biological processes, including respiration, calcification, acid-base balance, bone resorption, and the formation of aqueous humor, cerebrospinal fluid, saliva, and gastric acid.
ENSACAG00000015383	PTCH2	Patched 2	WO/WY	Pigment-rich >White	Yes	-	-	-	This gene encodes a transmembrane receptor of the patched gene family. The encoded protein may function as a tumor suppressor in the hedgehog signaling pathway.
ENSACAG00000015396	IL18	Interleukin 18	WO/WY	Pigment-rich >White	Yes	-	-	-	The protein encoded by this gene is a proinflammatory cytokine that augments natural killer cell activity in spleen cells, and stimulates interferon gamma production in T-helper type I cells.
ENSACAG00000015414	TBX2	T-Box Transcription Factor 2	WO/WY	Pigment-rich >White	Yes	Transcription Regulation	-	-	Transcriptional repressor involved in developmental processes. Probably plays a role in limb pattern formation.
ENSACAG00000016068	PBK	PDZ Binding Kinase	WO/WY	Pigment-rich >White	Yes	-	-	-	This gene encodes a serine/threonine protein kinase related to the dual specific mitogen-activated protein kinase kinase (MAPKK) family. Evidence suggests that mitotic phosphorylation is required for its catalytic activity.
ENSACAG00000016182	BARX2	BARX Homeobox 2	WO/WY	Pigment-rich >White	Yes	Adhesion	-	Muscular	This gene encodes a member of the homeobox transcription factor family. A highly related protein in mouse has been shown to influence cellular processes that control cell adhesion and remodeling of the actin cytoskeleton in myoblast fusion and chondrogenesis.
ENSACAG00000016392	VSIR	V-Set Immunoregulatory Receptor	WO/WY	Pigment-rich >White	Yes	-	-	-	Immunoregulatory receptor which inhibits the T-cell response
ENSACAG00000016730	TK1	Thymidine Kinase 1	WO/WY	Pigment-rich >White	Yes	-	-	-	The encoded protein, whose levels fluctuate depending on the cell cycle stage, can act as a low activity dimer or a high activity tetramer.
ENSACAG00000016750	TMC8	Transmembrane Channel Like 8	WO/WY	Pigment-rich >White	Yes	-	-	-	This gene encodes a transmembrane channel-like protein with 8 predicted transmembrane domains and 3 leucine zipper motifs.
ENSACAG00000016780	TNNT1	Troponin T1, Slow Skeletal Type	WO/WY	Pigment-rich >White	Yes	-	-	Muscular	Troponin T is the tropomyosin-binding subunit of troponin, the thin filament regulatory complex which confers calcium-sensitivity to striated muscle actomyosin ATPase activity.
ENSACAG00000017368	TTK	TTK Protein Kinase	WO/WY	Pigment-rich >White	Yes	-	-	-	This gene encodes a dual specificity protein kinase with the ability to phosphorylate tyrosine, serine and threonine. Associated with cell proliferation, this protein is essential for chromosome alignment at the centromere during mitosis and is required for centrosome duplication.
ENSACAG00000017600	POSTN	Periostin	WO/WY	Pigment-rich >White	Yes	Adhesion	-	Epidermal Expression	This gene encodes a secreted extracellular matrix protein that functions in tissue development and regeneration, including wound healing, and ventricular remodeling following myocardial infarction. The encoded protein binds to integrins to support adhesion and migration of epithelial cells.
ENSACAG00000017743	BNC2	Basonuclin 2	WO/WY	Pigment-rich >White	Yes	Pattern	Pattern	-	Encodes a highly conserved zinc fingerprotein important for chromatophore development and survival
ENSACAG00000017763	A2M	Alpha-2-Macroglobulin	WO/WY	Pigment-rich >White	Yes	-	-	-	The protein encoded by this gene is a protease inhibitor and cytokine transporter. It uses a bait-and-trap mechanism to inhibit a broad spectrum of proteases, including trypsin, thrombin and collagenase. It can also inhibit inflammatory cytokines, and it thus disrupts inflammatory cascades.
ENSACAG00000020986	-	-	WO/WY	Pigment-rich >White	Yes	-	-	-	-
ENSACAG00000021039	-	-	WO/WY	Pigment-rich >White	Yes	-	-	-	-
ENSACAG00000022176	-	-	WO/WY	Pigment-rich >White	Yes	-	-	-	-
ENSACAG00000022228	SIGLEC12	Sialic Acid Binding Ig Like Lectin 12 (Gene/Pseudogene)	WO/WY	Pigment-rich >White	Yes	-	-	-	This gene encodes a member of the SIGLEC3-like subfamily of SIGLECs. Members of this subfamily are characterized by an extracellular V-set immunoglobulin-like domain followed by two C2-set immunoglobulin-like domains, and the cytoplasmic tyrosine-based motifs ITIM and SLAM-like.
ENSACAG00000022438	RYR1	Ryanodine Receptor 1	WO/WY	Pigment-rich >White	Yes	-	-	Muscular	This gene encodes a ryanodine receptor found in skeletal muscle. The encoded protein functions as a calcium release channel in the sarcoplasmic reticulum but also serves to connect the sarcoplasmic reticulum and transverse tubule.
ENSACAG00000022624	-	-	WO/WY	Pigment-rich >White	Yes	-	-	-	-
ENSACAG00000023912	-	-	WO/WY	Pigment-rich >White	Yes	-	-	-	-
ENSACAG00000024548	-	-	WO/WY	Pigment-rich >White	Yes	-	-	-	-
ENSACAG00000024814	LI-AC-27	Keratin-associated beta-protein 27	WO/WY	Pigment-rich >White	Yes	Beta Keratin	Beta Keratin	-	Beta protein
ENSACAG00000025104	RFLNB	Refilin B	WO/WY	Pigment-rich >White	Yes	-	-	Muscular	Involved in the regulation of the perinuclear actin network and nuclear shape through interaction with filamins.
ENSACAG00000025808	-	-	WO/WY	Pigment-rich >White	Yes	-	-	-	-
ENSACAG00000025832	BRINP1	BMP/Retinoic Acid Inducible Neural Specific 1	WO/WY	Pigment-rich >White	Yes	-	-	-	Inhibits cell proliferation by negative regulation of the G1/S transition. Mediates cell death which is not of the classical apoptotic type and regulates expression of components of the plasminogen pathway.
ENSACAG00000026090	LCN2	Lipocalin 2	WO/WY	Pigment-rich >White	Yes	Lipid Metabolism	-	-	This gene encodes a protein that belongs to the lipocalin family. Members of this family transport small hydrophobic molecules such as lipids, steroid hormones and retinoids.
ENSACAG00000026198	-	-	WO/WY	Pigment-rich >White	Yes	-	-	-	-
ENSACAG00000028257	SOAT1	Sterol O-Acyltransferase 1	WO/WY	Pigment-rich >White	Yes	Lipid Metabolism	-	-	The protein encoded by this gene belongs to the acyltransferase family. It is located in the endoplasmic reticulum, and catalyzes the formation of fatty acid-cholesterol esters. This gene has been implicated in the formation of beta-amyloid and atherosclerotic plaques by controlling the equilibrium between free cholesterol and cytoplasmic cholesteryl esters.
ENSACAG00000028601	PLAC8	Placenta Associated 8	WO/WY	Pigment-rich >White	Yes	-	-	-	Gene Ontology (GO) annotations related to this gene include chromatin binding.
ENSACAG00000028648	KRT24	Keratin, Type I Cytoskeletal 24	WO/WY	Pigment-rich >White	Yes	Keratin	Keratin I	-	Associated with simple glandular or stratified non-cornified human epithelia
ENSACAG00000028764	KRT75	Keratin, Type II Cytoskeletal 75	WO/WY	Pigment-rich >White	Yes	Keratin	Keratin II	-	This gene is expressed in the companion layer, upper germinative matrix region of the hair follicle, and medulla of the hair shaft. The encoded protein plays an essential role in hair and nail formation
ENSACAG00000029372	STC2	Stanniocalcin 2	WO/WY	Pigment-rich >White	Yes	-	-	Muscular	The protein may play a role in the regulation of renal and intestinal calcium and phosphate transport, cell metabolism, or cellular calcium/phosphate homeostasis. Constitutive overexpression of human stanniocalcin 2 in mice resulted in pre- and postnatal growth restriction, reduced bone and skeletal muscle growth, and organomegaly.
ENSACAG00000029488	PINLYP	Phospholipase A2 Inhibitor And LY6/PLAUR Domain Containing	WO/WY	Pigment-rich >White	Yes	-	-	BY +- LFC	Gene Ontology (GO) annotations related to this gene include phospholipase inhibitor activity.
ENSACAG00000029531	SELPLG	Selectin P Ligand	WO/WY	Pigment-rich >White	Yes	-	-	-	This gene encodes a glycoprotein that functions as a high affinity counter-receptor for the cell adhesion molecules P-, E- and L- selectin expressed on myeloid cells and stimulated T lymphocytes. As such, this protein plays a critical role in leukocyte trafficking during inflammation by tethering of leukocytes to activated platelets or endothelia expressing selectins.
ENSACAG00000029549	CENPQ	Centromere Protein Q	WO/WY	Pigment-rich >White	Yes	-	-	BY +- LFC	CENPQ is a subunit of a CENPH (MIM 605607)-CENPI (MIM 300065)-associated centromeric complex that targets CENPA (MIM 117139) to centromeres and is required for proper kinetochore function and mitotic progression	-
ENSACAG00000029691	RETN	Resistin	WO/WY	Pigment-rich >White	Yes	-	-	-	Hormone that seems to suppress insulin ability to stimulate glucose uptake into adipose cells	-
ENSACAG00000029696	UGT2A1	UDP Glucuronosyltransferase Family 2 Member A1 Complex Locus	WO/WY	Pigment-rich >White	Yes	-	-	-	They are of major importance in the conjugation and subsequent elimination of potentially toxic xenobiotics and endogenous compounds. This enzyme is expressed in the olfactory neuroepithelium, which lines the posterior nasal cavity and is exposed to a wide range of odorants and airborne toxic compounds.	-
he4	WFDC2	WAP Four-Disulfide Core Domain 2	WO/WY	Pigment-rich >White	Yes	-	-	-	This gene encodes a protein that is a member of the WFDC domain family. The WFDC domain, or WAP Signature motif, contains eight cysteines forming four disulfide bonds at the core of the protein, and functions as a protease inhibitor in many family members. This gene is expressed in pulmonary epithelial cells	-
loc101815404	LOC101815404	Phospolipase 2	WO/WY	Pigment-rich >White	Yes	-	-	-	-
tbx3	TBX2	T-Box Transcription Factor 3	WO/WY	Pigment-rich >White	Yes	-	-	-	This gene is a member of a phylogenetically conserved family of genes that share a common DNA-binding domain, the T-box. T-box genes encode transcription factors involved in the regulation of developmental processes. This protein is a transcriptional repressor and is thought to play a role in the anterior/posterior axis of the tetrapod forelimb.
ENSACAG00000000112	RRM2	Ribonucleotide Reductase Regulatory Subunit M2	WO/WY/OY	Orange > White & Yellow	Yes	-	-	BY +- LFC	This gene encodes one of two non-identical subunits for ribonucleotide reductase. This reductase catalyzes the formation of deoxyribonucleotides from ribonucleotides.
ENSACAG00000002066	NCAPG	Non-SMC Condensin I Complex Subunit G	WO/WY/OY	Orange > Yellow > White	No	-	-	-	This gene encodes a subunit of the condensin complex, which is responsible for the condensation and stabilization of chromosomes during mitosis and meiosis. Phosphorylation of the encoded protein activates the condensin complex.	-
ENSACAG00000011199	-	Cholinesterase	WO/WY/OY	Pigment-rich > White	No	-	-	OY +- LFC	-
ENSACAG00000011727	CAPN12	Calpain-12	WO/WY/OY	Orange > White & Yellow	Yes	-	-	BY +- LFC	Calcium-regulated non-lysosomal thiol-protease
ENSACAG00000014114	SOAT2	Sterol O-Acyltransferase 2	WO/WY/OY	White > Pigment-rich	No	Lipid Metabolism	-	OY +- LFC	The gene encodes a membrane-bound enzyme localized in the endoplasmic reticulum that produces intracellular cholesterol esters from long-chain fatty acyl CoA and cholesterol. The cholesterol esters are then stored as cytoplasmic lipid droplets inside the cell.
ENSACAG00000015781	SAMD7	Sterile Alpha Motif Domain Containing 7	WO/WY/OY	White > Pigment-rich	Yes	-	-	OY +- LFC	Involved in the regulation of gene expression in the retina. It functions as a negative regulator of CRX-controlled genes.
ENSACAG00000024471	-	-	WO/WY/OY	White > Yellow > Orange	Yes	-	-	-	-
ENSACAG00000028502	CXCL14	C-X-C Motif Chemokine Ligand 14	WO/WY/OY	White > Yellow > Orange	Yes	-	-	-	This cytokine displays chemotactic activity for monocytes but not for lymphocytes, dendritic cells, neutrophils or macrophages. It has been implicated that this cytokine is involved in the homeostasis of monocyte-derived macrophages rather than in inflammation.
ENSACAG00000028782	-	-	WO/WY/OY	Orange > Yellow > White	Yes	-	-	-	-
ENSACAG00000000350	XIRP2	Xin Actin Binding Repeat Containing 2	WY	Yellow	Yes	-	-	Muscular	Gene Ontology (GO) annotations related to this gene include actin binding and alpha-actinin binding.
ENSACAG00000000366	TNFAIP2	TNF Alpha Induced Protein 2	WY	Yellow	Yes	-	-	-	May play a role as a mediator of inflammation and angiogenesis.
ENSACAG00000000845	ACKR4	Atypical Chemokine Receptor 4	WY	Yellow	Yes	-	-	-	The protein encoded by this gene is a member of the G protein-coupled receptor family, and is a receptor for C-C type chemokines. This receptor has been shown to bind dendritic cell- and T cell-activated chemokines including CCL19/ELC, CCL21/SLC, and CCL25/TECK.
ENSACAG00000001334	ACP3	Acid Phosphatase 3	WY	Yellow	Yes	-	-	-	This gene encodes an enzyme that catalyzes the conversion of orthophosphoric monoester to alcohol and orthophosphate. It is synthesized under androgen regulation and is secreted by the epithelial cells of the prostate gland.	-
ENSACAG00000002414	CSPG4	Chondroitin Sulfate Proteoglycan 4	WY	White	Yes	-	-	-	A human melanoma-associated chondroitin sulfate proteoglycan plays a role in stabilizing cell-substratum interactions during early events of melanoma cell spreading on endothelial basement membranes. CSPG4 represents an integral membrane chondroitin sulfate proteoglycan expressed by human malignant melanoma cells.	-
ENSACAG00000003254	SPON1	Spondin 1	WY	Yellow	Yes	Adhesion	-	-	Cell adhesion protein that promotes the attachment of spinal cord and sensory neuron cells and the outgrowth of neurites in vitro. May contribute to the growth and guidance of axons in both the spinal cord and the PNS	-
ENSACAG00000004167	PLCH1	Phospholipase C Eta 1	WY	Yellow	Yes	-	-	-	PLCH1 is a member of the PLC-eta family of the phosphoinositide-specific phospholipase C (PLC) superfamily of enzymes that cleave phosphatidylinositol 4,5-bisphosphate (PtdIns(4,5)P2) to generate second messengers inositol 1,4,5-trisphosphate (IP3) and diacylglycerol (DAG)	-
ENSACAG00000005320	PPP1R9B	Protein Phosphatase 1 Regulatory Subunit 9B	WY	White	Yes	-	-	-	Seems to act as a scaffold protein in multiple signaling pathways. Modulates excitatory synaptic transmission and dendritic spine morphology.	-
ENSACAG00000005469	-	Serotriflin	WY	Yellow	Yes	-	-	-	-
ENSACAG00000005848	RASL11B	RAS Like Family 11 Member B	WY	Yellow	Yes	-	-	-	RASL11B is a member of the small GTPase protein family with a high degree of similarity to RAS proteins
ENSACAG00000006682	PRIM2	DNA Primase Subunit 2	WY	Yellow	Yes	-	-	-	This heterodimer functions as a DNA-directed RNA polymerase to synthesize small RNA primers that are used to create Okazaki fragments on the lagging strand of the DNA. Alternative splicing of this gene results in multiple transcript variants.
ENSACAG00000006935	WNT3A	Wnt Family Member 3A	WY	White	Yes	-	-	-	The WNT gene family consists of structurally related genes which encode secreted signaling proteins.
ENSACAG00000007407	GRAP2	GRB2 Related Adaptor Protein 2	WY	White	Yes	-	-	-	This gene encodes a member of the GRB2/Sem5/Drk family. This member is an adaptor-like protein involved in leukocyte-specific protein-tyrosine kinase signaling.
ENSACAG00000007454	IL1RL2	Interleukin 1 Receptor Like 2	WY	Yellow	Yes	-	-	-	The protein encoded by this gene is a member of the interleukin 1 receptor family. An experiment with transient gene expression demonstrated that this receptor was incapable of binding to interleukin 1 alpha and interleukin 1 beta with high affinity.
ENSACAG00000007500	LAMP3	Lysosomal Associated Membrane Protein 3	WY	Yellow	Yes	-	-	-	Dendritic cells (DCs) are the most potent antigen-presenting cells. Immature DCs efficiently capture antigens and differentiate into interdigitating dendritic cells (IDCs) in lymphoid tissues that induce primary T-cell responses
ENSACAG00000007657	CTNNA2	Catenin Alpha 2	WY	Yellow	Yes	Adhesion	-	-	May function as a linker between cadherin adhesion receptors and the cytoskeleton to regulate cell-cell adhesion and differentiation in the nervous system
ENSACAG00000007719	BCHE	Butyrylcholinesterase	WY	Yellow	Yes	-	-	-	Esterase with broad substrate specificity. Contributes to the inactivation of the neurotransmitter acetylcholine. Can degrade neurotoxic organophosphate esters.
ENSACAG00000008243	SGMS2	Sphingomyelin Synthase 2	WY	Yellow	Yes	-	-	-	Sphingomyelin, a major component of cell and Golgi membranes, is made by the transfer of phosphocholine from phosphatidylcholine onto ceramide, with diacylglycerol as a side product. The protein encoded by this gene is an enzyme that catalyzes this reaction primarily at the cell membrane. The synthesis is reversible, and this enzyme can catalyze the reaction in either direction. The encoded prote…
ENSACAG00000008505	CCN3	Cellular Communication Network Factor 3	WY	White	Yes	Adhesion	-	-	The protein encoded by this gene is a small secreted cysteine-rich protein and a member of the CCN family of regulatory proteins. CNN family proteins associate with the extracellular matrix and play an important role in cardiovascular and skeletal development, fibrosis and cancer development.
ENSACAG00000009208	CFH	Complement Factor H	WY	Yellow	Yes	-	-	-	This protein is secreted into the bloodstream and has an essential role in the regulation of complement activation, restricting this innate defense mechanism to microbial infections.
ENSACAG00000009322	ALDH1A3	Aldehyde Dehydrogenase 1, Family Member A3	WY	Yellow	Yes	Carotenoid	Carotenoid	-	Converts/oxidizes retinaldehyde to retinoic acid
ENSACAG00000009502	ITGB2	Integrin Subunit Beta 2	WY	Yellow	Yes	Adhesion	-	-	This gene encodes an integrin beta chain, which combines with multiple different alpha chains to form different integrin heterodimers. Integrins are integral cell-surface proteins that participate in cell adhesion as well as cell-surface mediated signalling.
ENSACAG00000009622	TNNT3	Troponin T3, Fast Skeletal Type	WY	Yellow	Yes	-	-	Muscular	Troponin T is the tropomyosin-binding subunit of troponin, the thin filament regulatory complex which confers calcium-sensitivity to striated muscle actomyosin ATPase activity.
ENSACAG00000009670	CCDC88C	Coiled-Coil Domain Containing 88C	WY	White	Yes	-	-	-	This gene encodes a ubiquitously expressed coiled-coil domain-containing protein that interacts with the dishevelled protein and is a negative regulator of the Wnt signalling pathway. The protein encoded by this gene has a PDZ-domain binding motif in its C-terminus with which it interacts with the dishevelled protein. Dishevelled is a scaffold protein involved in the regulation of the Wnt signali…
ENSACAG00000009991	ADRB1	Adrenoceptor Beta 1	WY	White	Yes	-	-	-	The adrenergic receptors (subtypes alpha 1, alpha 2, beta 1, and beta 2) are a prototypic family of guanine nucleotide binding regulatory protein-coupled receptors that mediate the physiological effects of the hormone epinephrine and the neurotransmitter norepinephrine.
ENSACAG00000010237	ENPEP	Glutamyl Aminopeptidase	WY	Yellow	Yes	-	-	-	Regulates central hypertension through its calcium-modulated preference to cleave N-terminal acidic residues from peptides such as angiotensin II.
ENSACAG00000010322	HOXA7	Homeobox Protein Hox-A7	WY	White	Yes	-	-	-	Sequence-specific transcription factor which is part of a developmental regulatory system that provides cells with specific positional identities on the anterior-posterior axis.
ENSACAG00000010364	HOXA5	Homeobox Protein Hox-A5	WY	White	Yes	-	-	-	Sequence-specific transcription factor which is part of a developmental regulatory system that provides cells with specific positional identities on the anterior-posterior axis. Also binds to its own promoter. Binds specifically to the motif 5'-CYYNATTA[TG]Y-3'.
ENSACAG00000010658	-	-	WY	Yellow	Yes	-	-	-	-
ENSACAG00000010686	WASF1	WASP Family Member 1	WY	-	Yes	-	-	Muscular	The protein encoded by this gene, a member of the Wiskott-Aldrich syndrome protein (WASP)-family, plays a critical role downstream of Rac, a Rho-family small GTPase, in regulating the actin cytoskeleton required for membrane ruffling.
ENSACAG00000010771	ABCC5	ATP Binding Cassette Subfamily C Member 5	WY	White	Yes	-	-	-	This protein is a member of the MRP subfamily which is involved in multi-drug resistance. This protein functions in the cellular export of its substrate, cyclic nucleotides.
ENSACAG00000011195	VCAN	Versican	WY	Yellow	Yes	Lipid Metabolism	-	-	The protein encoded is a large chondroitin sulfate proteoglycan and is a major component of the extracellular matrix. This protein is involved in cell adhesion, proliferation, proliferation, migration and angiogenesis and plays a central role in tissue morphogenesis and maintenance.
ENSACAG00000011867	PDGFD	Platelet Derived Growth Factor D	WY	Yellow	Yes	-	-	-	Growth factor that plays an essential role in the regulation of embryonic development, cell proliferation, cell migration, survival and chemotaxis. Potent mitogen for cells of mesenchymal origin. Plays an important role in wound healing.
ENSACAG00000012173	HBE1	Hemoglobin Subunit Epsilon 1	WY	Yellow	Yes	-	-	-	The epsilon globin gene (HBE) is normally expressed in the embryonic yolk sac: two epsilon chains together with two zeta chains (an alpha-like globin) constitute the embryonic hemoglobin Hb Gower I; two epsilon chains together with two alpha chains form the embryonic Hb Gower II.
ENSACAG00000013095	ELF5	E74 Like ETS Transcription Factor 5	WY	Yellow	Yes	Epithelium specific expression	-	Epidermal Expression	The protein encoded by this gene is a member of an epithelium-specific subclass of the Ets transcritpion factor family. In addition to its role in regulating the later stages of terminal differentiation of keratinocytes, it appears to regulate a number of epithelium-specific genes found in tissues containing glandular epithelium such as salivary gland and prostate.
ENSACAG00000013371	MMRN1	Multimerin 1	WY	Yellow	Yes	-	-	-	Multimerin is a massive, soluble protein found in platelets and in the endothelium of blood vessels. It is comprised of subunits linked by interchain disulfide bonds to form large, variably sized homomultimers.
ENSACAG00000015133	FANCF	FA Complementation Group F	WY	-	Yes	-	-	-	DNA repair protein that may operate in a postreplication repair or a cell cycle checkpoint function. May be implicated in interstrand DNA cross-link repair and in the maintenance of normal chromosome stability
ENSACAG00000015336	MMP19	Matrix Metallopeptidase 19	WY	Yellow	Yes	-	-	-	This gene encodes a member of a family of proteins that are involved in the breakdown of extracellular matrix in normal physiological processes, such as embryonic development, reproduction, and tissue remodeling, as well as in disease processes, such as arthritis and metastasis.
ENSACAG00000015609	-	Late Histone H2A.2.2	WY	Yellow	Yes	-	-	-	Core component of nucleosome. Nucleosomes wrap and compact DNA into chromatin, limiting DNA accessibility to the cellular machineries which require DNA as a template.
ENSACAG00000015752	PODNL1	Podocan Like 1	WY	Yellow	Yes	-	-	-	-
ENSACAG00000016280	OSR2	Odd-Skipped Related Transciption Factor 2	WY	Yellow	Yes	-	-	-	OSR2 is a mammalian homolog of the Drosophila odd-skipped family of transcription factors
ENSACAG00000016715	-	-	WY	Yellow	Yes	-	-	-	-
ENSACAG00000016775	NR4A1	Nuclear Receptor Subfamily 4 Group A Member 1	WY	White	Yes	-	-	-	This gene encodes a member of the steroid-thyroid hormone-retinoid receptor superfamily. Expression is induced by phytohemagglutinin in human lymphocytes and by serum stimulation of arrested fibroblasts. The encoded protein acts as a nuclear transcription factor.
ENSACAG00000017365	DIO2	Iodothyronine Deiodinase 2	WY	Yellow	Yes	-	-	-	The protein encoded by this gene belongs to the iodothyronine deiodinase family. It catalyzes the conversion of prohormone thyroxine (3,5,3',5'-tetraiodothyronine, T4) to the bioactive thyroid hormone (3,5,3'-triiodothyronine, T3) by outer ring 5'-deiodination.
ENSACAG00000017690	ELMO1	Engulfment And Cell Motility 1	WY	Yellow	Yes	-	-	-	This gene encodes a member of the engulfment and cell motility protein family. These proteins interact with dedicator of cytokinesis proteins to promote phagocytosis and cell migration.
ENSACAG00000017876	KRT19	Keratin, Type I Cytoskeletal 19	WY	Yellow	Yes	Keratin	Keratin I	Muscular	Involved in the organization of myofibers. Together with KRT8, helps to link the contractile apparatus to dystrophin at the costameres of striated muscle
ENSACAG00000017900	BMP4	Bone Morphogenetic Protein 4	WY	White	Yes	-	-	-	The encoded preproprotein is proteolytically processed to generate each subunit of the disulfide-linked homodimer. This protein regulates heart development and adipogenesis.
ENSACAG00000017989	LYN	LYN Proto-Oncogene, Src Family Tyrosine Kinase	WY	Yellow	Yes	-	-	-	This gene encodes a tyrosine protein kinase, which maybe involved in the regulation of mast cell degranulation, and erythroid differentiation.
ENSACAG00000022270	IGSF1	Immunoglobulin Superfamily Member 1	WY	Yellow	Yes	-	-	-	This gene encodes a member of the immunoglobulin-like domain-containing superfamily. Proteins in this superfamily contain varying numbers of immunoglobulin-like domains and are thought to participate in the regulation of interactions between cells.
ENSACAG00000026507	CHIT1	Chitinase 1	WY	Yellow	Yes	-	-	-	Degrades chitin, chitotriose and chitobiose. May participate in the defense against nematodes and other pathogens
ENSACAG00000027366	KRT10	Keratin, Type I Cytoskeletal 10	WY	White	Yes	Keratin	Keratin I	-	Plays a role in the establishment of the epidermal barrier on plantar skin
ENSACAG00000028550	-	-	WY	White	Yes	-	-	-	-
ENSACAG00000029269	MYO5C	Myosin VC	WY	White	Yes	-	-	Muscular	Gene Ontology (GO) annotations related to this gene include actin binding and actin filament binding.
ntf2	NUTF2	Nuclear Transport Factor 2	WY	Yellow	Yes	-	-	-	This gene encodes a cytosolic factor that facilitates protein transport into the nucleus. The encoded protein is required for nuclear import of the small Ras-like GTPase, Ran which is involved in numerous cellular processes.
Placenta-specific_protein_9	PLAC9	Placenta Associated 9	WY	Yellow	Yes	-	-	-	-
Signal_transducer_CD24-like_protein	H671_2g5723	Signal transducer CD24-like protein	WY	Yellow	Yes	-	-	-	-
tcap	TCAP	Titin-Cap	WY	Pigment-rich > White	No	-	-	-	This gene encodes a protein found in striated and cardiac muscle that binds to the titin Z1-Z2 domains and is a substrate of titin kinase, interactions thought to be critical to sarcomere assembly.
ENSACAG00000003230	TMEM45B	Transmembrane 45B	WY/OY	Yellow	Yes	Cell Communication	-	BY +- LFC	-
ENSACAG00000015705	EDNRB	Endothelin Receptor Type B	WY/OY	White > Orange > Yellow	Yes	Pattern	Pattern	-	The protein encoded by this gene is a G protein-coupled receptor which activates a phosphatidylinositol-calcium second messenger system
ENSACAG00000023801	RGN	Regucalcin	WY/OY	White > Orange > Yellow	Yes	-	-	-	The protein encoded by this gene is a highly conserved, calcium-binding protein, that is preferentially expressed in the liver and kidney. It may have an important role in calcium homeostasis.
										-
										-
										-
