# Supplementary material for: Transcriptomic Analysis of Skin Color in Anole Lizards
Source: Genome Biol Evol. 2021 May 14;13(7):evab110. doi: 10.1093/gbe/evab110 (PMC8290120; doi:10.1093/gbe/evab110)
Supplement: evab110_Supplementary_Data [file evab110_supplementary_data.zip › Table_S4_gene_set_compilation.xlsx]

## Sheet: Study_gene_set
Table S5. Gene sets based on the carotenoid metabolism, pteridine synthesis and guanine synthesis pathways. Whenever possible, we obtained information on gene function from reptiles. When this was not possible, we used information based on research on mammals, mostly mice and humans. 'Gene_set' lists the pathway to which each gene is assigned. 'Gene Code' and 'Gene Name' follow either ENSEMBL (EN…
Gene Set	Gene ID	Gene Name	Function	Color/Pattern associated?	In A. carolinensis?	In reference?	Obs.
carotenoid	Adh4	Alcohol Dehydrogenase 4 (Class II)	Catalyzes the oxidation of all-trans-retinol to 9-cis-retinol and long chain omega-hydroxy fatty acids		No	No
carotenoid	Rdh12	Retinol Dehydrogenase 12	Converts 9-cis and all-trans-retinal to 9-cis and all-trans-retinol		No	No
carotenoid	RXRg	Retinoid X Receptor Gamma	Forms homodimers increasing both DNA binding and transcriptional function on their response elements		No	No
carotenoid	Awat	Acyl-Coa Wax Alcohol Acyltransferase 1	Esterifies long chain alcohols with acyl-CoA-derived fatty acids to produce wax esters, present in human skin		No	No
carotenoid	Scarb1	Scavenger Receptor Class B Receptor 1	Plasma membrane receptor for cholesterol	Color	Yes	Yes
carotenoid	Bco2	Beta-Carotene Oxygenase 2	Carotenoid oxidation	Color	Yes	Yes
carotenoid	Bco1	Beta-Carotene 15,15'-Monooxygenase	Oxidizes beta-carotene into retinal	Color	Yes	Yes
carotenoid	Dhrs3	Dehydrogenase/Reductase 3	Oxidize/Reduct retinoids and steroids		Yes	No
carotenoid	Aldh1a1	Aldehyde Dehydrogenase 1 Family Member A1	Converts/oxidizes retinaldehyde to retinoic acid		Yes	Yes
carotenoid	Aldh1a2	Aldehyde Dehydrogenase 1 Family Member A2	Oxidize aldehydes to carboxylic acids		Yes	Yes
carotenoid	Aldh1a3	Aldehyde Dehydrogenase 1 Family Member A3	NAD-dependent aldehyde dehydrogenase that catalyzes the formation of retinoic acid		Yes	Yes
carotenoid	Retsat	Retinol Saturase	Catalyzes the saturation of all-trans-retinol to all-trans-13,14-dihydroretinol		Yes	Yes
carotenoid	Adh1	Alcohol Dehydrogenase 1	Converts unbranched alcohols to corresponding aldehydes		Yes	Yes (A1,A2)
carotenoid	Rdh5	Retinol Dehydrogenase 5	Catalyzes the oxidation of cis-isomers of retinol including 11-cis, 9-cis and 13-cis-retinol		Yes	Yes
carotenoid	Rdh8	Retinol Dehydrogenase 8	Converts all-trans-retinal to all-trans-retinol		Yes	Yes
carotenoid	Rdh10	Retinol Dehydrogenase 10	Converts all-trans-retinal to all-trans-retinol		Yes	Yes
carotenoid	Cyp	Cytochrome P450 Family	Synthesis of many molecules including steroid hormones, certain fats (cholesterol and other fatty acids), and acids	Color	Yes	Yes
carotenoid	RARa	Retinoic acid receptor Alpha	Regulates transcription, implicated in multiple processess such as development and apoptosis		Yes	Yes
carotenoid	RARb	Retinoic acid receptor Beta	Regulates cellular signalling in embryonic morphogenesis, cell growth and differentiation		Yes	Yes
carotenoid	RARg	Retinoic acid receptor Gamma	Regulates limb bud development, sekeletal growth and matrix homeostasis		Yes	Yes
carotenoid	RXRa	Retinoid X Receptor Alpha	Member of the steroid and thyroid hormone receptor superfamily of transcriptional regulators		Yes	Yes
carotenoid	RXRb	Retinoid X Receptor Beta	Forms homodimers increasing both DNA binding and transcriptional function on their response elements		Yes	Yes
carotenoid	Dgat1	Diacylglycerol O-Acyltransferase 1	Converts diacylclycerol and fatty acylCoa to tracylglycerol		Yes	Yes
carotenoid	Lrat	Lecithin Retinol Acyltransferase	Catalyzes the sesterification of all-trans-retional into all-trans-retinyl ester		Yes	Yes
carotenoid	Cd36	Cluster Determinant 36	Binds with long-chain fatty acids and facilitates their transport into cells		Yes	No
carotenoid	Lpl	Lipoprotein Lipase	Works both in triglyceride hydrolase and ligand/bridiging for receptor-mediated lipoprotein uptake		Yes	Yes
guanine	Adsl	Adenylosuccinate lyase	Catalyzes two non-sequential steps in de novo AMP synthesis: converts		Yes	Yes
guanine	Aprt	Adenine phosphoribosyltransferase	Catalyzes a salvage reaction resulting in the formation of AMP		Yes	Yes
guanine	Atic	5-Aminoimidazole-4-Carboxamide-1-Beta-D-Ribonucleotide Transformylase/Inosinicase	Promotes insulin receptor/INSR autophosphorylation and is involved in INSR internalization		Yes	Yes
guanine	Gart	Glycinamide Ribonucleotide Transformylase	Required for de novo purine biosynthesis		Yes	Yes
guanine	Gmps	Guanine Monophosphate Synthetase	Synthesis of guanine nucleotides not only essential for DNA and RNA synthesis		Yes	Yes
guanine	Nt5c	Cytosolic 5'-nucleotidase	Dephosphorylates the 5' and 2'(3')-phosphates of deoxyribonucleotides		Yes	Yes
guanine	Hprt1	Hypoxanthine Phosphoribosyltransferase 1	Converts guanine to guanosine monophosphate, and hypoxanthine to inosine monophosphate		Yes	Yes
guanine	Impdh1	Inosine Monophosphate Dehydrogenase 1	Catalyzes the first committed and rate-limiting step in the de novo synthesis of guanine nucleotides		Yes	Yes
guanine	Impdh2	Inosine Monophosphate Dehydrogenase 2	Catalyzes the first committed and rate-limiting step in the de novo synthesis of guanine nucleotides		Yes	Yes
guanine	Paics	Phosphoribosylaminoimidazole Carboxylase And Phosphoribosylaminoimidazolesuccinocarboxamide Synthase	It catalyzes steps 6 and 7 of purine biosynthesis.		Yes	Yes
guanine	Pfas	Phosphoribosylformylglycinamidine Synthase	The enzyme encoded by this gene catalyzes the fourth step of IMP biosynthesis		Yes	Yes
guanine	Pnp	Purine Nucleoside Phosphorylase	Encodes an enzyme which reversibly catalyzes the phosphorolysis of purine nucleosides.		Yes	Yes
guanine	Ppat	Phosphoribosyl Pyrophosphate Amidotransferase	Regulatory allosteric enzyme that catalyzes the first step of de novo purine nucleotide biosythetic pathway		Yes	Yes
pteridine	Gchfr	GTP Cyclohydrolase I Feedback Regulator	Mediates tetrahydrobiopterin inhibition of GTP cylohydrolase I		Yes	Yes
pteridine	Gch1	GTP Cyclohydrolase I	Rate-limiting enzyme in tetrahydropbiopterin biosynthesis		Yes	Yes
pteridine	Pts	6-Pyruvoyltetrahydropterin Synthase	Catalyzes the elimination of inorganic triphosphate from dihydroneopterin triphosphate		Yes	Yes
pteridine	Spr	Sepiapterin Reductase	Catalyzes reduction of pteridine derivatives	Color	Yes	Yes
pteridine	Pcbd1	Pterin-4 Alpha-Carbinolamine Dehydratase 1	Seems to both prevent the formation of 7-pterins and accelerates the formation of quinonoid-BH2		Yes	Yes
pteridine	Pcbd2	Pterin-4 Alpha-Carbinolamine Dehydratase 2	Seems to both prevent the formation of 7-pterins and accelerates the formation of quinonoid-BH2		Yes	Yes
pteridine	Qdpr	Quinoid Dihydropteridine Reductase	Catalyzes the NADH-mediated reduction of quinonoid dihydrobiopterin		Yes	No
pteridine	Txndc15	Thiredoxin Domain Containing 15	Catalyzes disulfide bond formation and isomerization		Yes	Yes
pteridine	Gsto1	Glutathione S-Transferase Omega 1	Glutathione-dependent thiol transferase and dehydroascorbate reductase enzymatic activities in vitro		Yes	Yes
pteridine	Mycbp2	MYC Binding Protein 2	Regulates pteridine synthesis		Yes	Yes
pteridine	Xdh	Xanthine Dehydrogenase	Key enzyme in purine degradation, catalyzing the oxidation of hypoxanthine to xanthine		Yes	Yes
guanine	Ifi30	IFI39 Lysosomal Thiol Reductase	Exhibits protein-disulfide reductase activity. Predicted to be involved in immune system process and oxidation-reduction process. Predicted to localize to lysosome. Is expressed in gut; pronephros; vein; and yolk syncytial layer.		No	No
guanine	Fhl3	Four and a Half LIM Domains 3	Predicted to have actin binding activity and transcription coregulator activity. Predicted to be involved in actin cytoskeleton organization. Predicted to localize to Z disc; nucleus; and stress fiber.		Yes	Yes	ENSCAGG00000014983
guanine	Slc23A1	Solute Carrier Family 23 Member 1	Predicted to have transporter activity. Predicted to be involved in L-ascorbic acid transmembrane transport. Predicted to localize to integral component of membrane.		Yes	Yes	ENSACAG00000016325
guanine	Gpnmb	Glycoprotein (Transmembrane) Nmb	Predicted to have integrin binding activity. Predicted to be involved in cell adhesion. Predicted to localize to integral component of plasma membrane. Human ortholog(s) of this gene implicated in primary cutaneous amyloidosis.		Yes	Yes	ENSACAG00000013625
guanine	Tpd52l1	Tpd52 Like 1	This gene encodes a member of a family of proteins that contain coiled-coil domains and may form hetero- or homomers. The encoded protein is involved in cell proliferation and calcium signaling.		Yes	Yes	ENSACAG00000001702
guanine	Pltp	Phospholipid Transfer Protein	Predicted to have several functions, including diacylglycerol binding activity; lipid transporter activity; and phospholipid binding activity. Predicted to be involved in ceramide transport; high-density lipoprotein particle remodeling; and phospholipid transport. Predicted to localize to extracellular space.		Yes	Yes	ENSACAG00000014170
guanine	Hdhd5	Haloacid Dehalogenase Like Hydrolase Domain Containing 5	Predicted to be involved in glycerophospholipid biosynthetic process. Predicted to localize to mitochondrion. Is expressed in central nervous system and pigment cell.		Yes	Yes	ENSACAG00000013142
guanine	Slc25a38	Solute Carrier Family 25 Member 38a	Predicted to have glycine transmembrane transporter activity. Involved in erythrocyte differentiation and hemoglobin biosynthetic process. Predicted to localize to mitochondrion. Is expressed in brain; hematopoietic system; optic cup; and trunk.		Yes	Yes	ENSACAG00000014069
guanine	Tmem179b	Transmembrane Protein 179B	Predicted to localize to integral component of membrane		No	No
guanine	Fkbp15a	FKBP Prolyl Isomerase 15a	Predicted to have peptidyl-prolyl cis-trans isomerase activity.		Yes	Yes	ENSACAG00000015222
guanine	Pcolce2	Procollagen C-endopeptidase Enhancer 2	Predicted to localize to extracellular region and integral component of membrane.		Yes	Yes	ENSACAG00000004684
guanine	Mfsd8l2	Major Facilitator Superfamily Domain Containing 8-like 2	Predicted to be involved in transmembrane transport. Predicted to localize to integral component of membrane.		No	No
guanine	Tagln3	Transgelin 3	Is expressed in several structures, including nervous system; pigment cell; pronephric duct; tail bud; and trigeminal placode.		Yes	Yes	ENSACAG00000015132
guanine	Alx4	ALX Homeobox 4	Predicted to have DNA-binding transcription activator activity, RNA polymerase II-specific and RNA polymerase II transcription regulatory region sequence-specific DNA binding activity. Predicted to be involved in multicellular organism development and regulation of transcription by RNA polymerase II. Predicted to localize to nucleus. Is expressed in several structures, including brain; eye; optic…		Yes	Yes	ENSACAG00000014352
guanine	Hsf5	Heat Shock Transcription Factor Family Member 5	Predicted to have DNA-binding transcription factor activity and RNA polymerase II cis-regulatory region sequence-specific DNA binding activity. Involved in spermatogenesis. Predicted to localize to nucleus. Is expressed in sperm; spermatid; spermatocyte; spermatogonium; and testis.		Yes	Yes	ENSACAG00000003529
guanine	Osbpl10	Oxysterol Binding Protein-Like 10b	Predicted to have cholesterol binding activity and sterol transporter activity. Predicted to be involved in lipid transport. Predicted to localize to cytosol; intracellular membrane-bounded organelle; and membrane.		Yes	Yes	ENSACAG00000014540
guanine	Cremb	cAMP Responsive Element Modulator	Predicted to have DNA binding activity and DNA-binding transcription factor activity. Predicted to be involved in regulation of transcription, DNA-templated. Predicted to localize to transcription regulator complex. Is expressed in retinal ganglion cell layer.		No	No
guanine	Slc52a3	Solute Carrier Family 52 Member 3	Predicted to have riboflavin transmembrane transporter activity. Predicted to be involved in riboflavin transport. Predicted to localize to integral component of plasma membrane. Human ortholog(s) of this gene implicated in Brown-Vialetto-Van Laere syndrome and Fazio-Londe disease.		Yes	Yes	ENSACAG00000011131
guanine	Cartpt	Cocaine- and Amphetamine-Regulated Transcript Prepropeptide	Predicted to have neuropeptide hormone activity. Predicted to be involved in several processes, including activation of MAPKK activity; adult feeding behavior; and negative regulation of appetite. Predicted to localize to extracellular space. Is expressed in brain; diencephalon; and hypothalamus.		No	No
guanine	Znf831	Zinc Finger Protein 831	Predicted to have metal ion binding activity and nucleic acid binding activity. Is expressed in female organism.		Yes	Yes	ENSACAG00000001074
guanine	Nfasc	Neurofascin Homolog (chicken)	Predicted to be involved in nervous system development; synapse organization; and transmission of nerve impulse. Predicted to localize to integral component of membrane. Is expressed in nervous system; pancreatic system; and trigeminal placode.		Yes	Yes	ENSACAG00000013660

## Sheet: potential_gene_sets
Table S4'. Gene sets for future studies aiming to look at color and pattern in anoles. Whenever possible, we obtained information on gene function from reptiles. When this was not possible, we used information based on research on mammals, mostly mice and humans. 'Gene_set' lists the pathway to which each gene is assigned. 'Gene Code' and 'Gene Name' follow either ENSEMBL (ENSCAG) or UniRef90. 'F…
Gene Set	Gene ID	Gene Name	Function	Color/Pattern associated?	In A. carolinensis?	In reference?	Obs.
b-catenin	Wnt	Wingless-Type MMTV Integration Site Family	WNT gene family consists of structurally related genes which encode secreted signaling proteins		Yes	Yes
b-catenin	Fzd	Frizzled Class Receptor Family	Transmembrane domain proteins that are receptors for Wnt family of signaling proteins		Yes	Yes
b-catenin	Gnao1	G-Protein Subunit Alpha O1	Modulators or transducers in various transmembrane signaling systems		Yes	Yes
b-catenin	Dvl1	Dishevelled Segment Polarity Protein 1	Encodes a cytoplasmic phosphoprotein that regulates cell proliferation		Yes	Yes
b-catenin	Dvl2	Dishevelled Segment Polarity Protein 2	May play a role in the signal transduction pathway mediated by multiple Wnt proteins		Yes	Yes
b-catenin	Dvl3	Dishevelled Segment Polarity Protein 3	Involved in the signal transduction pathway mediated by multiple Wnt genes		Yes	Yes
b-catenin	Gsk3b	Glycogen Synthase Kinase 3 Beta	GSK-3 was subsequently shown to function in cellular division, proliferation, motility and survival		Yes	Yes
b-catenin	Ctnnb1	Catenin Beta 1	In the presence of Wnt accumulates in the nucleus, where it acts as a coactivator for transcription factors		Yes	Yes
b-catenin	Lef1	Lymphoid Enhancer Binding Factor 1	May play a role in hair cell differentiation and follicle morphogenesis		Yes	Yes
b-catenin	Tcf7	Transcription Factor 7	May act as feedback transcriptional repressor of CTNNB1 and TCF7L2 target genes		Yes	Yes
b-catenin	Tcf7l1	Transcription Factor 7 Like 1	Differentiation of epidermal cells, formation of keratohyalin and development of epidermal barrier		Yes	Yes
cAMP	Asip	Agouti Signaling Protein	Regulates melanogenesis by precluding alpha-MSH initiated signaling, blocking the production of cAMP	Pattern	No	Yes	sma3s
cAMP	Atrn	Attractin	Low-affinity receptor of agouti, may play a role in melanocortin signaling pathway		Yes	Yes
cAMP	Pomc	Proopiomelanocortin	Increases the pigmentation of skin by increasing melanin production in melanocytes		Yes	Yes
cAMP	Mc1r	Melanocyte Stimulating Hormone Receptor 1	Encodes the receptor protein for melanocyte-stimulating hormone	Color	Yes	No
cAMP	Gnas	Guanine Nucleotide-Binding Protein G(s) Subunit Alpha-Like	Function as transducers in numerous signaling pathways controlled by G protein-coupled receptors (GPCRs)		Yes	Yes	sma3s
cAMP	Creb1	cAMP Responsive Element Binding Protein 1	Transcription factor regulating differentiation of adipose cells		Yes	Yes
cAMP	Creb2	cAMP Responsive Element Binding Protein 2	Transcription factor regulating differentiation of adipose cells		Yes	No
cAMP	Creb3l1	cAMP Responsive Element Binding Protein 3 Like 1	Activates the transcription of target genes by binding to box-B elements		Yes	Yes
cAMP	Creb3l2	cAMP Responsive Element Binding Protein 3 Like 2	Plays a critical role in chondrogenesis		Yes	Yes
cAMP	Crebbp	CREB binding protein	Involved in the transcriptional coactivation of many different transcription factors		Yes	Yes
cAMP	EP300	E1A Binding Protein P300	Histone acetyltransferase that regulates transcription of cell proliferation and differentiation		Yes	Yes
cAMP	Mitf	Melanocyte Inducing Transcription Factor	Regulates melanocyte development and pigment cell-specific transcription of the melanogenesis genes	Pattern	Yes	Yes
Edn	Edn1	Endothelin 1	Endothelins have been linked to certain cardiac, vascular and renal diseases		Yes	Yes
Edn	Ednrb	Endothelin Receptor Type B	Play a role in vasoconstriction, vasodilation and cell proliferation	Pattern	Yes	Yes
Edn	Gnai1	G Protein Subunit Alpha I1	Modulators or transducers in various transmembrane signaling pathways		Yes	Yes
Edn	Gnai3	G Protein Subunit Alpha I3	Modulators or transducers in various transmembrane signaling pathways		Yes	Yes
Edn	Plcb1	Phospholipase C Beta 1	Hydrolyze phospholipids into fatty acids and other lipophilic molecules		Yes	Yes
Edn	Plcb2	Phospholipase C Beta 2	Hydrolyze phospholipids into fatty acids and other lipophilic molecules		Yes	Yes
Edn	Plcb3	Phospholipase C Beta 3	Hydrolyze phospholipids into fatty acids and other lipophilic molecules		Yes	Yes
Edn	Plcb4	Phospholipase C Beta 4	Hydrolyze phospholipids into fatty acids and other lipophilic molecules		Yes	Yes
Mapk	Kitlg	KIT Ligand	Regulation of cell survival and proliferation, hematopoiesis, stem cell maintenance, gametogenesis, mast cell development, migration and function, and in melanogenesis	Pattern	Yes	Yes
Mapk	Kit	KIT Proto-Oncogene, Receptor Tyrosine Kinase	Regulation of cell survival and proliferation, hematopoiesis, stem cell maintenance, gametogenesis, mast cell development, migration and function, and in melanogenesis		Yes	Yes
Mapk	Hras	HRas Proto-Oncogene, GTPase	Activation of Ras protein signal transduction		Yes	Yes
Mapk	Kras	KRAS Proto-Oncogene, GTPase	Regulation of cell proliferation		Yes	Yes
Mapk	Nras	NRAS Proto-Oncogene, GTPase	Ras proteins bind GDP/GTP and possess intrinsic GTPase activity		Yes	No
Mapk	Raf1	Raf-1 Proto-Oncogene, Serine/Threonine Kinase	Phosphorylate to activate the dual specificity protein kinases MEK1 and MEK2		Yes	Yes
Mapk	Map2k1	Mitogen-Activated Protein Kinase Kinase 1	Involved in many cellular processes such as proliferation, differentiation, transcription regulation and development		Yes	No
Mapk	Mapk1	Mitogen-Activated Protein Kinase 1	Transduce signals from growth factors and phorbol esters		Yes	Yes
Mapk	Mapk3	Mitogen-Activated Protein Kinase 3	Transduce signals from growth factors and phorbol esters		Yes	Yes
melanin	Calml4	Calmodulin Like 4	Unknown		Yes	No
melanin	Camk2b	Calcium/Calmodulin Dependent Protein Kinase II Beta	Involved in dendritic spine and synapse formation, neuronal plasticity and regulation of sarcoplasmic reticulum Ca(2+) transport in skeletal muscle		Yes	Yes
melanin	Camk2g	Calcium/Calmodulin Dependent Protein Kinase II Gamma	Involved in dendritic spine and synapse formation, neuronal plasticity and regulation of sarcoplasmic reticulum Ca(2+) transport in skeletal muscle		Yes	Yes
melanin	Prkca	Protein Kinase C Alpha	Cell adhesion, cell transformation, cell cycle checkpoint, and cell volume control		Yes	Yes
melanin	Prkcb	Protein Kinase C Beta	B cell activation, apoptosis induction, endothelial cell proliferation, and intestinal sugar absorption		Yes	No
melanin	Prkcg	Protein Kinase C Gamma	Several neuronal functions, including long term potentiation (LTP) and long term depression (LTD),		Yes	Yes
melanin	Tyr	Tyrosinase	Catalyzes the first two steps, and at least 1 subsequent step, in the conversion of tyrosine to melanin		Yes	No
melanin	Dct	Dopachrome Tautomerase	Involved in regulating eumelanin and phaeomelanin levels		Yes	No
melanin	Tyrp1	Tyrosinase Related Protein 1	Plays a role in melanin biosynthesis		Yes	Yes
melanin	Oca2	Oculocutaneous Albinism II Melanosomal Transmembrane Protein	Involved in small molecule transport, specifically tyrosine		Yes	No
melanin	Crybg1	Crystallin Beta-Gamma Domain Containing 1 (Aim1)	May function as suppressor of malignant melanoma		Yes	No
melanin	Slc24A5	Solute Carrier Family 24 Member 5	Predominant sodium-Calcium exchanger in melanocytes	Pattern	Yes	Yes
zebrafish	Ltk	Leukocyte Receptor Tyrosinase Kinase	Iridophore differentiation, melanophore migration and chromatophore development		Yes	Yes
zebrafish	Ece2	Endothelin Converting Enzyme 2	Melanophore differentiation and cell development		Yes	Yes	sma3s
zebrafish	Tuba8l3	Tubulina Alpha 8 Like 3	Chromatophore differentiation		No	No
zebrafish	Edn3	Endothelin 3	Melanophore differentiation and chromatophore development		Yes	Yes
zebrafish	Csf1r	Colony Stimulating Factor 1 Receptor	Encodes a receptor tyrosinase kinase necessary for xanthophore surival and migration		Yes	Yes
zebrafish	Bnc2	Basonuclin 2	Encodes a highly conserved zinc fingerprotein important for chromatophore development and survival		Yes	Yes
zebrafish	Erbb3	Erb-B2 Receptor Tyrosine Kinase 3	Receptor for tyrosinase kinase important for the migration of neural crest cells		Yes	Yes
zebrafish	Kcnj13	Potassium Inwardly Rectifying Channel Subfamily J Member 13	Potassium inward rectifying channel used in melanophore differentiation and migration		Yes	No
zebrafish	Gja5	Gap Junction Protein Alpha 5	Role in melanophore differentiation and migration		Yes	Yes
zebrafish	Pax7	Paired box 7	Xanthophore differentiation and developmental pigmentation		Yes	Yes
zebrafish	Pax3	Paired box 3	Xanthophore differentiation and neural crest migration		Yes	No
zebrafish	Slc2A9	Solute Carrier Family 2 member 9	Xanthophore differentiation in medaka		Yes	Yes
zebrafish	Slc2A11	Solute Carrier Family 2 member 11	Xanthophore differentiation in medaka		Yes	Yes
zebrafish	Tjp1	Tight Junction Protein 1	Chromatophore organization		Yes	Yes
zebrafish	Slc45A2	Solute Carrier Family 45 member A2	Melanophore differentiation and light response		Yes	No
zebrafish	Mpv17	Mitochondrial Inner Membrane Protein MPV 17	Iridophore differentiation		Yes	Yes
zebrafish	Gja4	Gap Junction Protein Alpha 4	Expressed in melanophores and xanthophores, but with unknown function		Yes	Yes
zebrafish	Igsf11	Immunoglobulin Super Family Member 11	Melanophore differentiation and migration		Yes	Yes
zebrafish	Tspan36	Tetraspanin 36	Unknown		Yes	No
zebrafish	Srm	Spermidine Synthase	Unknown		Yes	Yes
zebrafish	Aqp3	Aquaporine 3	Melanophore differentiation		Yes	Yes
zebrafish	Meox1	Mesenchyme homebox 1	Muscle cell differentiation and development		Yes	Yes
zebrafish	Foxd3	Forkhead box D3	Differentiation of iridophore, acts by repressing Mitf		Yes	No
zebrafish	Tfec	Transcription Factor EC	Iridophore specification		Yes	No
zebrafish	Alkal2	Alk and Tlk ligand 2	Iridophore differentiation and survival		Yes	Yes
zebrafish	Csf1	Colony Stimulating Factor 1	Ligates to Csf1r influencing cytokine activity and affecting iridophores		Yes	No
zebrafish	Bace2	Beta Secretase 2	Expression may lead to ectopic melanophores. Influences melanophore migration and signalling		Yes	Yes
zebrafish	Tbx6	T-box 6 Transcription Factor	Lack of expression leads to late iridophore differentiation		Yes	No
