# Supplementary material for: Transcriptomic Analysis of Skin Color in Anole Lizards
Source: Genome Biol Evol. 2021 May 14;13(7):evab110. doi: 10.1093/gbe/evab110 (PMC8290120; doi:10.1093/gbe/evab110)
Supplement: evab110_Supplementary_Data [file evab110_supplementary_data.zip › Table_S5_Contaminant_info.xlsx]

## Sheet: Sheet1
Table S4. List of genomes that we used for removing contaminants from the raw transcriptome and their NCBI database and RefSeq assembly accession numbers.
Taxon	Assembly Number
Chlamydia phage CPG1	GCF_000836805.1
Measles morbillivirus	GCF_000854845.1
Hepatitis GB virus B	GCF_000862405.1
Norovirus GV	GCF_000868425.1
Middle East respiratory syndrome-related coronavirus	GCF_000901155.1
Escherichia virus T4	GCF_000836945.1
Sudan ebolavirus	GCF_000855585.1
Sesbania mosaic virus	GCF_000862445.1
Dengue virus 2	GCF_000871845.1
Rodent pegivirus	GCF_000907255.1
Rice yellow mottle virus satellite	GCF_000839085.1
Influenza C Virus	GCF_000856665.10
Rice yellow mottle virus	GCF_000863085.1
Okra leaf curl Mali virus satellite DNA beta	GCF_000874105.1
Influenza A virus	GCF_000928555.1
Enterobacteria phage VT2-Sakai	GCF_000844925.1
Human mastadenovirus B	GCF_000857085.1
Murray Valley encephalitis virus	GCF_000863565.1
Tomato leaf curl Kumasi virus	GCF_000880355.1
Influenza A virus	GCF_001343785.1
Escherichia phage alpha3	GCF_000846145.1
Marburg marburgvirus	GCF_000857325.2
Simian immunodeficiency virus	GCF_000863925.1
Human mastadenovirus B	GCF_000880515.1
Spondweni virus	GCF_001610725.1
Human mastadenovirus A	GCF_000846805.1
Equine arteritis virus	GCF_000860865.1
Norovirus GI	GCF_000864005.1
Zika virus	GCF_000882815.3
Hepatitis C Virus	GCF_001712785.1
Pegivirus A	GCF_000847425.1
West Nile virus	GCF_000861085.1
Human immunodeficiency virus 1	GCF_000864765.1
Tai Forest ebolavirus	GCF_000888475.1
Severe acute respiratory syndrome coronavirus 2	GCF_009858895.2
Chlamydia phage 2	GCF_000849665.1
Enterovirus C	GCF_000861165.1
SARS coronavirus Tor2	GCF_000864885.1
Hippearstrum mosaic virus	GCF_000894695.1
Panicum mosaic satellite virus	GCF_000851485.1
Hepatitis C virus genotype 1	GCF_000861845.1
Influenza A virus	GCF_000865085.1
Influenza A virus	GCF_000866645.1
Sweet potato virus 2	GCF_000896295.1
Yellowtail ascites virus	GCF_000853245.1
Japanese encephalitis virus	GCF_000862145.1
Cytanthus elatus virus A	GCF_000898155.1
Eschericia coli	GCF_000005845.2
Eschericia coli	GCF_000008865.2
Saccharomyces cerevisiae	GCF_000146045.2
Drosophila melanogaster	GCF_000001215.4
Caenorhabditis elegans	GCF_000002985.6
Arabidopsis thaliana	GCF_000001735.4
Leishmania major strain Friedlin	GCF_000002725.2
Plasmodium falcuparum	GCF_000002765.4
Theileria orientalis	GCF_000740895.1
Danio rerio	GCF_000002035.6
Homo sapiens	GCF_000001405.39
Mus musculus	GCF_000001635.26
Rattus norvegicus	GCF_000001895.5
