# Supplementary material for: Transcriptomic Analysis of Skin Color in Anole Lizards
Source: Genome Biol Evol. 2021 May 14;13(7):evab110. doi: 10.1093/gbe/evab110 (PMC8290120; doi:10.1093/gbe/evab110)
Supplement: evab110_Supplementary_Data [file evab110_supplementary_data.zip › Table_S6_log-fold_changes.xlsx]

## Sheet: Sheet1
Table S6. Estimated log-fold changes using DESeq2 for the set of differentially expressed genes with a false discovery rate < 0.05. Gene ID (Identification) - Follows either ENSEMBL (ENSCAG) or UniRef90. OY - Orange vs yellow comparison; WY - White vs yellow comparison; WO - white vs orange comparison. Paired - paired experimental design; Unpaired - unpaired experimental design (see main text). O…
Gene ID	OY_paired	OY_unpaired	WY_paired	WY_unpaired	WO_paired	WO_unpaired		OY_LFC	WY_LFC	WO_LFC
aadacl4	-0.0818522	-6.31203	-0.787842	-3.18992	-0.0380381	0.83687		Consist	Consist	InConsist
acer1	-0.237004	2.61877	0.664537	4.03127	1.05711	1.4195		InConsist	Consist	Consist
apoc1	0.0190824	2.41965	0.254773	2.34477	-0.114679	1.63542		Consist	Consist	InConsist
chek2	-0.361307	0.026538	0.978745	0.601633	1.35997	0.850352		InConsist	Consist	Consist
cker1	0.257529	1.60508	2.23969	2.30425	2.56618	1.44232		Consist	Consist	Consist
clec6a	0.047264	-1.69586	0.784828	0.118733	1.52777	0.345965		InConsist	Consist	Consist
cplx2	1.14445	-2.53392	-2.63028	-5.03624	-2.62786	-4.72214		InConsist	Consist	Consist
cug2	-0.688992	-0.190411	0.911467	0.479458	1.59625	1.53628		Consist	Consist	Consist
eai_04295	-0.027518	0.0658806	-1.80474	-2.11576	-1.88674	-2.16745		InConsist	Consist	Consist
ENSACAG00000000014	-0.630113	-0.344794	0.635328	0.134144	1.09281	1.12517		Consist	Consist	Consist
ENSACAG00000000065	0.414202	-5.14035	-1.11762	-3.20832	-1.17273	-2.69846		InConsist	Consist	Consist
ENSACAG00000000068	0.0333983	-0.782473	0.775907	0.549512	1.31013	0.30483		InConsist	Consist	Consist
ENSACAG00000000112	-0.537787	-0.342489	1.39881	-0.0961667	1.44151	1.16118		Consist	InConsist	Consist
ENSACAG00000000131	0.128036	-1.43985	1.39826	1.05969	2.05951	1.11686		InConsist	Consist	Consist
ENSACAG00000000267	0.191169	1.82087	-1.33976	-0.266698	-1.26348	-0.278238		Consist	Consist	Consist
ENSACAG00000000296	-0.696229	-0.187217	0.961113	0.233284	1.35546	1.41788		Consist	Consist	Consist
ENSACAG00000000330	-0.0414467	-1.19144	1.09536	0.488833	1.76209	0.67599		Consist	Consist	Consist
ENSACAG00000000350	-3.67312	-5.13676	2.7254	2.99723	5.91515	7.40085		Consist	Consist	Consist
ENSACAG00000000351	0.19797	1.5446	-0.00238066	0.319114	-0.562829	-0.162836		Consist	InConsist	Consist
ENSACAG00000000366	0.109983	0.682798	1.50447	0.849899	0.602805	0.762371		Consist	Consist	Consist
ENSACAG00000000380	-0.160992	-0.627133	1.39247	0.893655	1.44448	1.40657		Consist	Consist	Consist
ENSACAG00000000439	0.862533	1.46591	-1.28959	-0.110354	-1.30815	-1.30976		Consist	Consist	Consist
ENSACAG00000000476	-0.2114	0.345031	0.984125	1.72559	1.15259	2.04648		InConsist	Consist	Consist
ENSACAG00000000488	-0.602565	-0.919716	0.690695	0.373159	1.58543	0.597999		Consist	Consist	Consist
ENSACAG00000000716	0.324424	-0.281841	-1.20328	-0.729975	-1.53325	-1.05174		InConsist	Consist	Consist
ENSACAG00000000729	0.334661	1.19054	-0.490355	-0.0494806	-1.0299	-0.766317		Consist	Consist	Consist
ENSACAG00000000791	-1.07483	0.06926	2.11932	1.46505	2.91966	3.02502		InConsist	Consist	Consist
ENSACAG00000000845	0.288403	0.336901	1.29677	0.464975	0.72004	0.676752		Consist	Consist	Consist
ENSACAG00000000871	0.142578	-1.12687	1.60115	0.907256	2.1669	0.867349		InConsist	Consist	Consist
ENSACAG00000000880	0.0738327	-1.61065	1.84965	0.409692	3.651	0.726777		InConsist	Consist	Consist
ENSACAG00000000919	0.424835	0.234308	-0.406823	-0.2565	-1.04908	-0.425837		Consist	Consist	Consist
ENSACAG00000000978	0.159787	-0.183679	1.07587	1.08825	1.20065	0.733688		InConsist	Consist	Consist
ENSACAG00000000985	0.932948	1.42386	-1.55005	-0.0610715	-1.14618	-2.49473		Consist	Consist	Consist
ENSACAG00000001037	-0.657739	-0.462307	0.948925	0.336675	1.77592	1.17549		Consist	Consist	Consist
ENSACAG00000001059	0.583177	-1.40836	1.77906	1.66202	1.961	1.01947		InConsist	Consist	Consist
ENSACAG00000001084	0.0357498	-1.44152	1.26992	0.832368	1.98508	0.975799		InConsist	Consist	Consist
ENSACAG00000001123	-0.658618	1.50925	0.321515	3.16708	1.7367	0.958839		InConsist	Consist	Consist
ENSACAG00000001182	-0.00493654	-0.078279	1.412	0.943123	1.19847	1.02846		Consist	Consist	Consist
ENSACAG00000001226	-0.761281	-0.61678	1.10626	-0.25732	1.54483	1.43667		Consist	InConsist	Consist
ENSACAG00000001304	-1.14622	-1.69077	0.117397	-0.537469	0.887535	0.593072		Consist	InConsist	Consist
ENSACAG00000001319	-0.304757	-0.352366	0.423619	0.454766	1.17033	0.16233		Consist	Consist	Consist
ENSACAG00000001334	-0.00167288	0.0758264	1.15242	3.47233	0.738842	3.4158		InConsist	Consist	Consist
ENSACAG00000001378	0.211866	0.603946	-0.823871	0.0517358	-1.34203	0.128789		Consist	InConsist	InConsist
ENSACAG00000001403	0.379244	-1.37592	1.61671	0.757905	1.91344	0.485078		InConsist	Consist	Consist
ENSACAG00000001625	0.418648	-2.13442	0.0295482	-3.45517	0.0950376	-2.40916		InConsist	InConsist	InConsist
ENSACAG00000001655	-0.434937	-0.377583	0.162488	1.39779	1.53784	1.87442		Consist	Consist	Consist
ENSACAG00000001659	-0.360899	-0.420203	2.10073	1.96174	2.0691	2.28814		Consist	Consist	Consist
ENSACAG00000001739	0.165637	0.929527	-1.18476	-0.970328	-1.61619	-1.33855		Consist	Consist	Consist
ENSACAG00000001904	-0.681053	-0.59944	1.3672	0.426986	2.0512	1.65636		Consist	Consist	Consist
ENSACAG00000001947	-0.00302656	0.502023	-0.733452	-0.68476	-1.03799	-0.414454		InConsist	Consist	Consist
ENSACAG00000001949	0.250625	0.77969	-1.08165	-0.437914	-1.18527	-1.07592		Consist	Consist	Consist
ENSACAG00000001962	-0.648679	-0.755699	1.36663	-0.27262	1.6875	0.989096		Consist	InConsist	Consist
ENSACAG00000002042	0.911296	-0.691876	1.2424	0.35222	1.21623	0.133848		InConsist	Consist	Consist
ENSACAG00000002066	-0.809726	-0.578101	1.22447	0.459919	1.69896	1.78011		Consist	Consist	Consist
ENSACAG00000002166	-0.523702	-0.284083	0.954092	0.300565	1.44667	1.22405		Consist	Consist	Consist
ENSACAG00000002279	-0.044981	-0.111678	0.820696	1.87278	1.06879	1.65177		Consist	Consist	Consist
ENSACAG00000002414	0.266765	-1.00229	-1.13381	-1.13166	-0.471171	-1.11985		InConsist	Consist	Consist
ENSACAG00000002415	0.106433	-0.144958	1.73335	1.68762	1.49897	1.72932		InConsist	Consist	Consist
ENSACAG00000002453	-0.387489	-1.69241	1.56565	0.415571	1.70128	1.79988		Consist	Consist	Consist
ENSACAG00000002473	-0.700079	-1.33821	1.06303	0.487837	1.35628	0.82178		Consist	Consist	Consist
ENSACAG00000002555	0.134679	0.530411	-0.815738	-1.10113	-1.26282	-1.12636		Consist	Consist	Consist
ENSACAG00000002565	-0.479543	-0.606183	1.92495	2.17384	3.26754	2.4755		Consist	Consist	Consist
ENSACAG00000002607	-4.37987	-4.10156	0.952391	2.38279	5.72671	5.80407		Consist	Consist	Consist
ENSACAG00000002634	0.206752	-0.27551	-0.768811	-1.36027	-0.985295	-1.39583		InConsist	Consist	Consist
ENSACAG00000002673	-1.31621	-0.365269	0.946436	-0.192509	2.30606	1.07508		Consist	InConsist	Consist
ENSACAG00000002732	1.11622	2.08485	-1.18611	0.0722838	-1.66499	-0.749046		Consist	InConsist	Consist
ENSACAG00000002736	-0.0331229	-1.55738	1.99645	2.32425	3.11036	3.48438		Consist	Consist	Consist
ENSACAG00000002769	-3.54134	-2.67996	2.76498	1.8523	4.78812	5.27427		Consist	Consist	Consist
ENSACAG00000002790	-4.07815	-2.06251	3.11952	2.68983	2.88439	7.10733		Consist	Consist	Consist
ENSACAG00000002876	-0.208107	-0.317855	1.8741	1.47787	1.95365	2.0125		Consist	Consist	Consist
ENSACAG00000002932	0.404378	0.745842	-0.753122	-0.348614	-1.33035	-1.61341		Consist	Consist	Consist
ENSACAG00000002962	-3.37145	-4.98204	0.438645	-0.268901	2.37863	2.1953		Consist	InConsist	Consist
ENSACAG00000003206	0.0880987	1.50172	-2.13493	-1.57636	-2.25455	-1.68685		Consist	Consist	Consist
ENSACAG00000003230	0.64015	14.16	-2.34996	7.04567	-4.70887	6.67177		Consist	InConsist	InConsist
ENSACAG00000003254	0.385603	0.0756696	1.04637	0.634657	0.269401	0.170007		Consist	Consist	Consist
ENSACAG00000003315	0.482519	0.609577	-1.8588	-1.27829	-2.35104	-2.36835		Consist	Consist	Consist
ENSACAG00000003397	0.946501	-1.42443	1.45505	0.462977	2.52762	0.668395		InConsist	Consist	Consist
ENSACAG00000003423	-0.296635	-1.05995	2.52411	2.90956	2.36486	3.20169		Consist	Consist	Consist
ENSACAG00000003431	0.702684	1.9667	-1.3349	0.24341	-1.72059	-1.95227		Consist	InConsist	Consist
ENSACAG00000003510	-0.0436439	3.30545	0.700439	4.87382	1.03571	1.3515		InConsist	Consist	Consist
ENSACAG00000003698	0.0263496	0.453963	-0.96534	-0.495159	-1.25934	-0.601215		Consist	Consist	Consist
ENSACAG00000003712	-0.807717	-1.01952	-0.727638	-2.18623	-0.735695	-1.38819		Consist	Consist	Consist
ENSACAG00000003726	-0.53004	-0.0157528	0.848941	0.523617	1.26559	1.45793		Consist	Consist	Consist
ENSACAG00000003831	0.161657	-0.689963	1.08771	0.756876	1.27589	0.263464		InConsist	Consist	Consist
ENSACAG00000003859	-0.0834826	-0.378496	2.18146	1.56424	1.82218	2.15284		Consist	Consist	Consist
ENSACAG00000003903	0.420148	-1.04615	1.31642	0.67227	1.39462	0.595858		InConsist	Consist	Consist
ENSACAG00000003953	-0.722459	-0.410334	0.934942	-0.314117	1.2885	1.2421		Consist	InConsist	Consist
ENSACAG00000003962	-1.91938	-2.35128	1.11367	0.0773986	2.24927	2.00131		Consist	Consist	Consist
ENSACAG00000004167	-0.0856339	3.69765	2.61834	5.90611	1.6523	3.94673		InConsist	Consist	Consist
ENSACAG00000004209	-0.172736	-2.25623	1.2297	-0.439055	1.66359	0.630366		Consist	InConsist	Consist
ENSACAG00000004236	0.24762	-1.3784	1.56014	0.873217	1.60213	1.02138		InConsist	Consist	Consist
ENSACAG00000004317	-0.456039	-0.272458	0.697631	0.461315	1.15498	1.25962		Consist	Consist	Consist
ENSACAG00000004423	1.02344	-2.16507	-1.34168	-3.87992	-1.88228	-4.61188		InConsist	Consist	Consist
ENSACAG00000004431	-0.344701	-0.452854	0.85883	0.654834	1.18055	1.0569		Consist	Consist	Consist
ENSACAG00000004469	-0.503358	-0.5173	0.91348	0.0628324	1.32045	1.23551		Consist	Consist	Consist
ENSACAG00000004485	0.351802	1.5621	-0.902419	-0.442277	-1.4231	-1.10476		Consist	Consist	Consist
ENSACAG00000004486	-0.0877961	-1.82003	1.86627	0.503527	2.85039	0.464354		Consist	Consist	Consist
ENSACAG00000004542	-0.547631	-0.145643	0.381354	1.13334	0.873226	1.52622		Consist	Consist	Consist
ENSACAG00000004577	-0.296818	-0.122545	1.84797	0.802064	2.05488	1.55288		Consist	Consist	Consist
ENSACAG00000004588	0.238724	2.2717	-0.543938	0.401495	-0.424855	-0.194764		Consist	InConsist	Consist
ENSACAG00000004663	0.35903	0.588467	-1.27613	-4.85816	-2.07536	-4.05095		Consist	Consist	Consist
ENSACAG00000004668	-0.140301	0.120188	0.724321	1.83674	1.43928	1.09122		InConsist	Consist	Consist
ENSACAG00000004686	0.0897743	-1.82618	0.971079	1.11716	1.78512	0.826813		InConsist	Consist	Consist
ENSACAG00000004744	-0.694511	-0.310732	1.04682	0.482888	1.46293	1.51906		Consist	Consist	Consist
ENSACAG00000004749	0.450385	-1.04535	1.5352	0.615599	2.16362	0.25782		InConsist	Consist	Consist
ENSACAG00000004780	0.182586	-0.504317	1.39081	0.855242	1.81034	0.898505		InConsist	Consist	Consist
ENSACAG00000004919	-0.763734	0.801218	0.926251	2.45534	1.8242	3.02491		InConsist	Consist	Consist
ENSACAG00000004962	-1.76183	0.104803	0.938915	0.74763	2.60088	1.97228		InConsist	Consist	Consist
ENSACAG00000005030	-0.752863	-1.08725	0.770646	0.840638	1.61944	1.41474		Consist	Consist	Consist
ENSACAG00000005075	0.114613	-0.771403	0.804563	0.222657	1.21294	0.685781		InConsist	Consist	Consist
ENSACAG00000005084	0.042191	0.0811585	-0.734932	-0.882234	-1.37119	-1.84994		Consist	Consist	Consist
ENSACAG00000005125	-1.23367	-0.331531	0.610018	0.830654	1.91669	1.6813		Consist	Consist	Consist
ENSACAG00000005216	0.347513	-0.478773	-0.893067	-1.32028	-0.554549	-2.85499		InConsist	Consist	Consist
ENSACAG00000005320	0.27048	-1.15617	-0.445537	-1.70805	-0.478351	-1.00127		InConsist	Consist	Consist
ENSACAG00000005357	-2.62817	-0.475551	0.448803	1.01138	1.60822	2.79849		Consist	Consist	Consist
ENSACAG00000005414	-0.904643	-0.786543	0.502613	-0.56838	1.67738	0.858327		Consist	InConsist	Consist
ENSACAG00000005436	-0.320693	0.695311	1.12141	0.95882	1.40987	1.37957		InConsist	Consist	Consist
ENSACAG00000005469	0.402332	-0.271287	1.50888	1.42818	0.310212	2.85174		InConsist	Consist	Consist
ENSACAG00000005552	-3.45638	-3.56603	1.17016	1.53818	4.40292	5.57629		Consist	Consist	Consist
ENSACAG00000005562	-1.97443	-1.66328	-0.535016	0.576574	2.01223	1.98672		Consist	InConsist	Consist
ENSACAG00000005591	0.544547	2.01807	-0.0234443	1.51779	-1.3505	-2.67521		Consist	InConsist	Consist
ENSACAG00000005636	0.0188859	0.120258	3.03842	3.02715	2.56886	3.32866		Consist	Consist	Consist
ENSACAG00000005768	0.0754379	1.85665	-0.700625	-0.340526	-0.707928	-1.30655		Consist	Consist	Consist
ENSACAG00000005790	-0.60575	-0.0913685	1.20518	0.677711	1.84969	1.51527		Consist	Consist	Consist
ENSACAG00000005798	-0.518021	-0.426459	0.993351	-0.0660168	1.45344	1.02752		Consist	InConsist	Consist
ENSACAG00000005810	0.366082	5.27019	0.767747	10.6517	0.369766	5.70602		Consist	Consist	Consist
ENSACAG00000005823	0.015453	0.845971	-0.979924	0.0370422	-1.06396	-0.323878		Consist	InConsist	Consist
ENSACAG00000005848	-0.161005	1.1519	0.52375	2.17042	0.473921	1.75516		InConsist	Consist	Consist
ENSACAG00000005863	-0.0515044	-4.34382	-0.637546	-1.48783	-0.520397	1.53494		Consist	Consist	InConsist
ENSACAG00000005896	0.435237	0.614055	1.62766	1.48134	1.78155	0.796559		Consist	Consist	Consist
ENSACAG00000005903	0.258436	-1.17422	1.1639	-0.0119568	1.82038	0.250229		InConsist	InConsist	Consist
ENSACAG00000006187	-0.87216	-0.183577	1.21908	0.439873	2.11611	1.41131		Consist	Consist	Consist
ENSACAG00000006332	0.0369979	-1.05156	0.82394	0.454758	1.37916	0.493771		InConsist	Consist	Consist
ENSACAG00000006354	-0.175499	-0.211219	1.02196	0.365284	1.49526	0.472416		Consist	Consist	Consist
ENSACAG00000006365	0.321072	-1.12769	0.627152	0.742782	1.33187	0.370324		InConsist	Consist	Consist
ENSACAG00000006399	0.286624	2.60558	-0.939418	0.95338	-1.56919	-1.88983		Consist	InConsist	Consist
ENSACAG00000006412	3.78516	3.52395	-5.95284	-5.98432	-9.5407	-9.52853		Consist	Consist	Consist
ENSACAG00000006434	-0.976078	-0.677668	-1.51593	-2.6978	-3.0092	-1.73861		Consist	Consist	Consist
ENSACAG00000006474	-0.35578	-0.251106	-3.19624	-3.7186	-3.81139	-2.6507		Consist	Consist	Consist
ENSACAG00000006499	-0.542854	0.346708	-2.15222	-1.60784	-3.52867	-2.62698		InConsist	Consist	Consist
ENSACAG00000006541	-0.0898856	-0.274338	-1.42535	-1.3679	-1.34604	-1.41127		Consist	Consist	Consist
ENSACAG00000006600	0.0159753	-0.625946	0.941318	-0.135369	1.34351	0.0829017		InConsist	InConsist	Consist
ENSACAG00000006650	-0.847473	-0.562592	-0.0127625	-0.134392	1.46139	0.800674		Consist	Consist	Consist
ENSACAG00000006682	-0.284228	-0.244421	1.34874	0.0338092	1.14674	1.195		Consist	Consist	Consist
ENSACAG00000006749	-0.426347	-0.544189	0.860257	-0.120507	1.06285	0.117496		Consist	InConsist	Consist
ENSACAG00000006810	-1.0357	-0.306168	1.06657	0.989649	2.19089	1.72773		Consist	Consist	Consist
ENSACAG00000006894	0.185593	-1.4535	0.910041	-0.104774	1.38226	0.179261		InConsist	InConsist	Consist
ENSACAG00000006898	-3.82516	-7.98401	3.0348	4.41318	6.85063	8.16078		Consist	Consist	Consist
ENSACAG00000006935	-0.264555	-0.792322	-1.16947	-1.69765	-0.99957	-1.91837		Consist	Consist	Consist
ENSACAG00000006959	-0.0928241	-0.0215583	1.18983	1.32586	1.07598	1.47946		Consist	Consist	Consist
ENSACAG00000006985	-0.87454	-1.98911	1.69212	3.20998	3.33279	4.59988		Consist	Consist	Consist
ENSACAG00000007007	-0.101192	-0.223355	0.823075	-0.0918916	1.36961	0.642869		Consist	InConsist	Consist
ENSACAG00000007021	-0.295409	-3.96261	-1.9253	-2.97043	-1.51388	-1.40652		Consist	Consist	Consist
ENSACAG00000007022	-0.771299	-0.42203	0.709118	0.176408	1.48509	1.41157		Consist	Consist	Consist
ENSACAG00000007059	-0.496692	-0.745461	1.26167	0.273124	1.51903	0.78339		Consist	Consist	Consist
ENSACAG00000007118	0.232374	2.83524	-0.196277	1.58277	-0.57129	0.791692		Consist	InConsist	InConsist
ENSACAG00000007174	0.804916	-0.118632	-0.884317	-0.58926	-1.31658	-1.09307		InConsist	Consist	Consist
ENSACAG00000007188	0.549524	0.563993	-0.710714	-0.62579	-1.44981	-1.37368		Consist	Consist	Consist
ENSACAG00000007356	0.500878	0.55603	2.29811	2.47173	2.03598	2.1347		Consist	Consist	Consist
ENSACAG00000007377	0.481886	-0.589237	1.29351	0.997181	1.47683	0.860944		InConsist	Consist	Consist
ENSACAG00000007407	-0.239408	-0.263333	-1.44443	-0.722742	-0.128451	-0.611733		Consist	Consist	Consist
ENSACAG00000007440	-0.247984	-4.44145	-0.23895	-3.99468	-0.314089	-0.611561		Consist	Consist	Consist
ENSACAG00000007451	-4.88075	-6.14289	0.376754	1.74602	5.19445	6.24621		Consist	Consist	Consist
ENSACAG00000007454	-0.155708	-0.411191	1.05253	0.771069	0.884547	1.54256		Consist	Consist	Consist
ENSACAG00000007477	-0.109335	-0.515522	0.848337	0.423441	1.37566	0.793911		Consist	Consist	Consist
ENSACAG00000007486	-0.487652	-0.210939	1.33341	0.772048	2.34612	1.75315		Consist	Consist	Consist
ENSACAG00000007500	-0.0410689	-0.520629	1.02561	0.4429	0.679053	0.999378		Consist	Consist	Consist
ENSACAG00000007524	-0.227959	0.931216	-1.21659	-0.812181	-1.78018	-0.534386		InConsist	Consist	Consist
ENSACAG00000007645	0.443058	2.37264	0.172398	9.12303	1.95749	6.72976		Consist	Consist	Consist
ENSACAG00000007657	-0.202873	0.522701	1.00869	0.110413	0.678563	0.36204		InConsist	Consist	Consist
ENSACAG00000007719	-0.13979	0.271538	1.11105	1.09345	0.868804	1.43589		InConsist	Consist	Consist
ENSACAG00000007747	-0.560607	-0.916002	0.817583	0.164842	1.44193	1.31096		Consist	Consist	Consist
ENSACAG00000007783	-0.815053	-0.271232	1.1452	0.591768	1.6028	1.81739		Consist	Consist	Consist
ENSACAG00000007829	-0.162622	0.368436	-1.44837	-1.61318	-1.58528	-1.34362		InConsist	Consist	Consist
ENSACAG00000007963	-0.505316	-0.528557	1.18117	0.568674	1.77434	1.70682		Consist	Consist	Consist
ENSACAG00000007981	-0.0934401	-1.33103	3.20234	1.63919	3.2662	2.06026		Consist	Consist	Consist
ENSACAG00000008039	-0.561569	-0.540397	1.2688	-0.16811	1.69767	1.19337		Consist	InConsist	Consist
ENSACAG00000008131	-3.71248	-3.95663	-0.336337	-2.23654	2.31001	2.04791		Consist	Consist	Consist
ENSACAG00000008152	-0.313774	-0.649709	1.04209	-1.08613	1.51274	0.767566		Consist	InConsist	Consist
ENSACAG00000008176	-0.51477	0.476873	0.890066	-0.0365531	1.38101	0.2202		InConsist	InConsist	Consist
ENSACAG00000008198	-1.81837	-1.38675	0.137627	-0.0489401	1.86467	2.01586		Consist	InConsist	Consist
ENSACAG00000008231	-0.101519	-0.909722	0.830179	-0.480627	1.12741	1.84212		Consist	InConsist	Consist
ENSACAG00000008236	-0.191957	-1.45383	0.674275	0.428299	1.79003	0.941975		Consist	Consist	Consist
ENSACAG00000008243	-0.0509041	-1.13316	1.0216	0.826667	0.944772	1.35171		Consist	Consist	Consist
ENSACAG00000008257	0.290757	0.637972	-0.451223	-0.775154	-1.1703	-1.0308		Consist	Consist	Consist
ENSACAG00000008312	0.0633402	-0.329571	1.85056	1.90868	1.94754	1.72777		InConsist	Consist	Consist
ENSACAG00000008339	-0.0749798	-0.725539	1.1059	0.649089	2.07389	0.714403		Consist	Consist	Consist
ENSACAG00000008404	-1.99635	-3.04409	0.773142	1.53555	2.17118	3.7313		Consist	Consist	Consist
ENSACAG00000008437	0.329958	2.04491	-0.723254	0.497899	-1.29865	-0.217837		Consist	InConsist	Consist
ENSACAG00000008454	0.423374	-0.276478	-2.47645	-2.36581	-2.59838	-3.65171		InConsist	Consist	Consist
ENSACAG00000008505	-0.608412	0.275154	-1.25187	-1.36321	-1.16136	-1.62612		InConsist	Consist	Consist
ENSACAG00000008527	0.465778	1.62941	-0.908166	0.512239	-1.07688	-0.360688		Consist	InConsist	Consist
ENSACAG00000008555	-0.0704842	-0.406257	1.08537	0.344579	1.06191	0.745459		Consist	Consist	Consist
ENSACAG00000008809	0.921639	0.119676	1.59776	2.0667	1.89226	0.0680528		Consist	Consist	Consist
ENSACAG00000008859	-0.560624	-0.163714	0.959343	0.602932	1.34049	1.5066		Consist	Consist	Consist
ENSACAG00000008921	0.132435	-1.47532	1.00301	0.643405	1.63539	0.334421		InConsist	Consist	Consist
ENSACAG00000009029	-3.13854	-3.06008	1.4101	1.14265	3.73848	4.68553		Consist	Consist	Consist
ENSACAG00000009044	-0.513979	1.14369	-1.73472	-0.523921	-1.35331	-1.62953		InConsist	Consist	Consist
ENSACAG00000009068	-1.629	-1.87953	1.12462	0.408287	1.61468	1.80248		Consist	Consist	Consist
ENSACAG00000009115	-0.39755	0.0194095	1.58354	1.29108	1.26579	2.00091		InConsist	Consist	Consist
ENSACAG00000009126	0.152145	0.782196	1.36008	2.72038	1.19153	2.5512		Consist	Consist	Consist
ENSACAG00000009208	0.456764	-0.476935	1.13918	0.9999	0.984569	0.797556		InConsist	Consist	Consist
ENSACAG00000009224	0.635216	0.0500992	-1.12996	-1.49964	-1.59438	-2.14539		Consist	Consist	Consist
ENSACAG00000009262	-0.0417398	-1.23511	1.61382	1.36124	1.96499	2.71541		Consist	Consist	Consist
ENSACAG00000009322	0.146728	0.0594917	1.6118	1.10742	1.03595	1.11372		Consist	Consist	Consist
ENSACAG00000009324	-0.673988	-0.419244	1.61615	0.85239	1.98787	1.95073		Consist	Consist	Consist
ENSACAG00000009332	-0.854095	-0.525857	0.708595	0.198052	1.67348	1.46912		Consist	Consist	Consist
ENSACAG00000009334	0.161995	0.19453	-0.841024	-0.603194	-1.23561	-0.78921		Consist	Consist	Consist
ENSACAG00000009490	-0.134666	-2.25809	0.341956	0.0398945	2.05254	0.707877		Consist	Consist	Consist
ENSACAG00000009502	0.430364	-1.55662	1.52302	1.33831	2.20854	1.24012		InConsist	Consist	Consist
ENSACAG00000009514	0.455082	-2.12736	-0.291821	-2.52166	-1.05133	-2.31386		InConsist	Consist	Consist
ENSACAG00000009592	0.0112008	-0.972134	0.689472	0.133878	1.11321	0.379136		InConsist	Consist	Consist
ENSACAG00000009615	0.578578	1.36598	-0.531219	-0.353535	-1.25366	-1.30474		Consist	Consist	Consist
ENSACAG00000009617	-0.0999849	-1.75913	1.48076	0.744483	1.81613	0.968129		Consist	Consist	Consist
ENSACAG00000009622	-3.86944	-5.05825	6.73678	7.22153	10.0082	11.8236		Consist	Consist	Consist
ENSACAG00000009652	-0.176586	-1.28685	1.30546	1.11436	1.55981	1.42512		Consist	Consist	Consist
ENSACAG00000009670	0.0190913	0.115486	-1.48335	-0.231912	-0.702801	-0.667934		Consist	Consist	Consist
ENSACAG00000009680	-0.222916	-0.669185	1.08755	1.33561	1.28122	1.3939		Consist	Consist	Consist
ENSACAG00000009740	-0.114086	0.124346	1.12745	0.656108	1.22961	1.08184		InConsist	Consist	Consist
ENSACAG00000009875	-0.193917	-0.925694	0.843064	-1.66785	1.11275	0.477459		Consist	InConsist	Consist
ENSACAG00000009902	-0.165075	-0.994774	-0.0424694	-0.0347121	0.34054	0.268302		Consist	Consist	Consist
ENSACAG00000009906	0.230836	-3.9569	-0.795903	-3.26784	-1.15986	-3.53056		InConsist	Consist	Consist
ENSACAG00000009922	-4.88382	-22.4828	1.02991	4.30557	8.03961	9.36878		Consist	Consist	Consist
ENSACAG00000009958	0.345917	-1.71475	-1.51193	-2.11892	-1.60589	-3.32304		InConsist	Consist	Consist
ENSACAG00000009991	-0.129266	-0.851607	-1.25442	-1.13679	-0.896354	-1.34126		Consist	Consist	Consist
ENSACAG00000010027	0.0518314	-2.76369	-0.00539655	-1.79276	-0.223317	-0.00807366		InConsist	Consist	Consist
ENSACAG00000010059	-0.339525	-1.70923	0.775273	0.433294	1.96088	1.28664		Consist	Consist	Consist
ENSACAG00000010082	-0.268156	-0.884434	0.405254	0.227821	1.12267	0.348814		Consist	Consist	Consist
ENSACAG00000010086	-0.48848	-2.06617	0.339432	-0.405511	3.72244	0.423114		Consist	InConsist	Consist
ENSACAG00000010135	-4.1697	-4.43526	2.24359	4.269	8.83619	22.8548		Consist	Consist	Consist
ENSACAG00000010237	-0.046236	-0.0238495	1.18523	1.0643	0.79743	1.36491		Consist	Consist	Consist
ENSACAG00000010244	-0.131126	-3.1944	0.471506	-0.676639	0.803371	-0.265485		Consist	InConsist	InConsist
ENSACAG00000010252	0.644021	-2.82177	-1.03337	-3.8106	-2.07037	-4.69262		InConsist	Consist	Consist
ENSACAG00000010271	0.120714	0.592089	-1.06792	-0.431966	-1.13452	-1.53367		Consist	Consist	Consist
ENSACAG00000010305	-0.196871	-0.586768	0.890247	-0.792798	1.21958	0.0934015		Consist	InConsist	Consist
ENSACAG00000010309	0.1243	-0.243133	2.24906	1.79405	1.90218	1.48672		InConsist	Consist	Consist
ENSACAG00000010322	-0.876864	-1.68256	-1.30594	-1.19536	-0.387974	-0.138831		Consist	Consist	Consist
ENSACAG00000010335	0.27924	-4.15749	-0.813428	-2.84501	-1.58016	-2.14446		InConsist	Consist	Consist
ENSACAG00000010364	-0.343762	-0.699599	-1.04936	-1.70476	-0.905982	-0.822382		Consist	Consist	Consist
ENSACAG00000010401	-0.414948	-0.121091	-1.82771	-0.89508	-1.02501	-0.33156		Consist	Consist	Consist
ENSACAG00000010442	0.114662	-1.93214	0.809603	0.437086	1.85552	0.524341		InConsist	Consist	Consist
ENSACAG00000010549	0.0233692	-0.227229	-0.926057	-1.28712	-1.00603	-2.0503		InConsist	Consist	Consist
ENSACAG00000010564	-0.24583	-3.90851	-0.989245	-2.26583	-0.413101	0.600604		Consist	Consist	InConsist
ENSACAG00000010658	-0.602051	-1.21654	1.09876	0.479841	0.807325	1.31466		Consist	Consist	Consist
ENSACAG00000010686	0.0612336	3.64985	-0.442945	3.10295	-0.716074	1.8996		Consist	InConsist	InConsist
ENSACAG00000010690	-1.5767	-1.29739	1.24585	-0.954114	2.33656	0.892715		Consist	InConsist	Consist
ENSACAG00000010696	0.507073	0.773806	-0.878817	-0.106421	-1.04674	-0.615671		Consist	Consist	Consist
ENSACAG00000010771	0.0713032	-1.05347	-1.21941	-1.27112	-0.649077	-1.51948		InConsist	Consist	Consist
ENSACAG00000010789	0.672943	-1.15019	1.94972	1.17783	2.76755	0.58147		InConsist	Consist	Consist
ENSACAG00000010858	1.17988	1.02845	-2.94862	-3.13136	-3.88373	-4.85054		Consist	Consist	Consist
ENSACAG00000010872	0.447796	1.25421	-1.51793	-0.957973	-2.29375	-1.39698		Consist	Consist	Consist
ENSACAG00000010873	-2.50393	-2.33133	1.11575	0.988228	3.00286	3.22809		Consist	Consist	Consist
ENSACAG00000010895	1.28703	1.44086	-0.586084	-1.487	-3.09953	-2.27479		Consist	Consist	Consist
ENSACAG00000010906	0.440896	1.17706	-1.08701	-1.29751	-2.17493	-1.59414		Consist	Consist	Consist
ENSACAG00000010932	-0.102456	0.0615344	1.05948	0.759842	1.49396	1.04151		InConsist	Consist	Consist
ENSACAG00000010969	0.111403	0.337662	-1.85457	-1.77281	-2.38241	-2.04369		Consist	Consist	Consist
ENSACAG00000010992	-0.16867	-1.43256	1.84935	0.80558	3.07657	0.642509		Consist	Consist	Consist
ENSACAG00000011027	0.306986	1.72266	-1.02837	-0.0116842	-1.47322	-1.26045		Consist	Consist	Consist
ENSACAG00000011057	0.0762762	-0.965315	0.398248	1.09937	1.30086	1.20034		InConsist	Consist	Consist
ENSACAG00000011108	0.851048	1.19874	-2.15677	-1.87689	-2.66893	-2.80516		Consist	Consist	Consist
ENSACAG00000011156	0.13295	0.116661	-1.84207	-2.22466	-2.26723	-3.32983		Consist	Consist	Consist
ENSACAG00000011182	0.368232	0.449807	9.84454	9.89756	9.5728	9.80235		Consist	Consist	Consist
ENSACAG00000011195	0.621526	-0.422165	1.23742	1.43936	0.875303	1.11677		InConsist	Consist	Consist
ENSACAG00000011199	0.848498	-1.54442	2.36998	1.15539	2.22671	1.0547		InConsist	Consist	Consist
ENSACAG00000011251	-1.02777	-0.382725	0.991183	0.955031	2.17597	1.91914		Consist	Consist	Consist
ENSACAG00000011289	0.0350129	-0.327676	2.79038	2.12257	2.40457	2.65007		InConsist	Consist	Consist
ENSACAG00000011291	-0.539494	-0.422357	1.20814	0.748926	1.92967	1.64307		Consist	Consist	Consist
ENSACAG00000011479	-3.8429	-3.34147	-0.0451031	0.362173	3.54014	4.5348		Consist	InConsist	Consist
ENSACAG00000011496	0.872909	0.15979	-1.20677	0.53335	-1.68844	-0.254359		Consist	InConsist	Consist
ENSACAG00000011531	-0.797539	-0.563783	1.31492	0.264359	1.94994	1.6311		Consist	Consist	Consist
ENSACAG00000011553	-0.5701	-4.11048	1.21138	-0.137149	1.74864	0.299375		Consist	InConsist	Consist
ENSACAG00000011556	-0.379461	-0.420603	0.775039	-0.140233	1.18255	0.670188		Consist	InConsist	Consist
ENSACAG00000011574	-0.153641	-0.932371	1.22053	-0.123332	1.91022	0.646933		Consist	InConsist	Consist
ENSACAG00000011661	-0.34348	-1.26539	0.572358	0.390201	1.5893	0.38252		Consist	Consist	Consist
ENSACAG00000011672	-0.458428	-0.559798	0.496329	-0.11918	1.10462	0.583722		Consist	InConsist	Consist
ENSACAG00000011683	0.104765	-1.4261	0.383438	-0.0171475	1.64101	0.0446795		InConsist	InConsist	Consist
ENSACAG00000011727	-0.287176	-3.68799	1.91469	-0.463906	1.83731	1.38126		Consist	InConsist	Consist
ENSACAG00000011754	0.687389	0.447802	-1.22422	-1.89918	-1.97056	-2.37549		Consist	Consist	Consist
ENSACAG00000011816	0.179996	-0.0717341	-1.10415	-1.35801	-1.47357	-1.42403		InConsist	Consist	Consist
ENSACAG00000011862	0.188121	0.998075	-1.14588	-0.212886	-1.4331	-0.53061		Consist	Consist	Consist
ENSACAG00000011866	0.28108	-3.56884	-0.881755	-3.11561	-1.23531	-3.50987		InConsist	Consist	Consist
ENSACAG00000011867	0.165025	-0.250102	1.45947	1.03937	0.925991	0.690292		InConsist	Consist	Consist
ENSACAG00000011931	-2.93775	-5.10896	0.174983	-0.887514	2.96783	1.91612		Consist	InConsist	Consist
ENSACAG00000011937	0.151349	-5.2177	0.100382	-2.41226	-0.317366	-1.97728		InConsist	InConsist	Consist
ENSACAG00000011974	0.203298	0.26408	-0.772334	-0.868923	-1.06394	-1.118		Consist	Consist	Consist
ENSACAG00000012052	0.153219	0.52142	-1.05829	-0.584903	-1.02362	-1.09224		Consist	Consist	Consist
ENSACAG00000012107	0.411202	0.309764	-0.365515	-0.246826	-1.00211	-0.77278		Consist	Consist	Consist
ENSACAG00000012173	-0.555443	-1.01657	1.13392	0.257502	0.753318	0.911467		Consist	Consist	Consist
ENSACAG00000012237	-0.479005	-0.728984	1.38726	1.95542	2.27587	1.22293		Consist	Consist	Consist
ENSACAG00000012254	-0.282215	-0.14889	0.946468	-0.347266	1.05351	0.506733		Consist	InConsist	Consist
ENSACAG00000012266	0.110712	-4.83202e-05	-0.669522	-1.36273	-0.545993	-2.09687		InConsist	Consist	Consist
ENSACAG00000012462	0.000820348	-3.68792	0.495829	-2.666	0.333314	-0.728669		InConsist	InConsist	InConsist
ENSACAG00000012491	-0.0298895	-0.715643	-0.282564	-1.99952	-0.279989	-1.79243		Consist	Consist	Consist
ENSACAG00000012548	-0.163291	-0.185757	2.02738	3.14585	1.47622	3.23351		Consist	Consist	Consist
ENSACAG00000012630	-0.836109	-0.326269	0.91188	0.501111	1.6777	1.62139		Consist	Consist	Consist
ENSACAG00000012631	0.12171	-1.52115	0.75419	0.49468	1.45511	0.696902		InConsist	Consist	Consist
ENSACAG00000012632	-0.0517857	-1.13725	1.67599	1.66384	1.90957	1.72812		Consist	Consist	Consist
ENSACAG00000012717	-0.0903124	0.205268	-0.27957	-2.81828	-0.583788	-2.41597		InConsist	Consist	Consist
ENSACAG00000012739	-1.64682	-1.32921	-0.827336	-0.771421	0.452061	0.71282		Consist	Consist	Consist
ENSACAG00000012851	-0.907782	-0.268775	1.11557	0.478762	2.10007	1.24677		Consist	Consist	Consist
ENSACAG00000012886	-0.923847	-0.272695	1.76481	0.522071	2.56279	1.58966		Consist	Consist	Consist
ENSACAG00000012929	-0.364943	-0.104243	0.92102	-0.605224	1.1368	0.340266		Consist	InConsist	Consist
ENSACAG00000012983	0.193124	0.0970145	-1.38545	-0.97818	-1.44625	-1.23053		Consist	Consist	Consist
ENSACAG00000013078	0.357683	0.169474	-0.576977	-1.11635	-1.7236	-1.49278		Consist	Consist	Consist
ENSACAG00000013095	0.240007	3.00331	1.78995	4.23258	1.57422	3.05431		Consist	Consist	Consist
ENSACAG00000013105	-0.712399	0.204038	1.86927	2.44452	2.14983	2.58577		InConsist	Consist	Consist
ENSACAG00000013108	-0.644033	-0.222923	0.920516	0.326346	1.36033	1.26737		Consist	Consist	Consist
ENSACAG00000013146	-0.59975	-0.891087	1.15682	0.0937521	1.48733	1.0899		Consist	Consist	Consist
ENSACAG00000013167	-0.518111	-0.537079	1.85484	0.626666	2.45203	1.82431		Consist	Consist	Consist
ENSACAG00000013221	-1.03767	-0.816643	1.05485	0.277753	2.39697	1.85581		Consist	Consist	Consist
ENSACAG00000013354	-0.0373702	0.216467	1.1463	0.318565	1.08965	0.661975		InConsist	Consist	Consist
ENSACAG00000013371	0.104312	-0.0523479	1.07407	0.540979	0.733535	0.530576		InConsist	Consist	Consist
ENSACAG00000013377	0.0690363	-0.900557	1.02914	0.352683	1.00769	0.633203		InConsist	Consist	Consist
ENSACAG00000013437	-1.23327	-2.35797	0.976556	0.0630844	2.17913	1.99729		Consist	Consist	Consist
ENSACAG00000013510	-0.40671	1.96834	1.1831	3.87757	1.76917	1.34889		InConsist	Consist	Consist
ENSACAG00000013589	-0.315127	-0.345286	1.29528	0.147661	1.18128	1.20193		Consist	Consist	Consist
ENSACAG00000013711	0.830456	0.267828	-0.894994	-1.3635	-1.65624	-2.95503		Consist	Consist	Consist
ENSACAG00000013750	0.0166693	0.142798	-1.82642	-0.313515	-1.40594	-0.688525		Consist	Consist	Consist
ENSACAG00000013817	-0.663456	-1.25644	1.37372	0.176441	2.80264	0.863702		Consist	Consist	Consist
ENSACAG00000013835	-0.788477	-0.142141	0.890724	0.106717	1.53249	0.94033		Consist	Consist	Consist
ENSACAG00000013841	0.428555	3.49812	-0.987095	1.78401	-1.85156	-1.39567		Consist	InConsist	Consist
ENSACAG00000013890	-0.0150085	-0.679671	-2.8222	-2.91295	-3.03202	-3.46362		Consist	Consist	Consist
ENSACAG00000014011	0.778645	2.65715	-0.974873	0.644248	-2.50199	-2.39265		Consist	InConsist	Consist
ENSACAG00000014056	0.16095	-1.0495	1.00904	0.942092	1.75528	0.742755		InConsist	Consist	Consist
ENSACAG00000014097	0.114594	-1.51076	1.02394	1.19706	1.79614	1.26204		InConsist	Consist	Consist
ENSACAG00000014114	0.809165	-5.32191	-2.37936	-4.3832	-2.53343	-5.03682		InConsist	Consist	Consist
ENSACAG00000014142	-0.35035	-1.33733	-1.23845	-3.70455	-1.07527	-3.42087		Consist	Consist	Consist
ENSACAG00000014241	-0.102207	-1.64036	0.856944	0.494968	1.84396	0.466828		Consist	Consist	Consist
ENSACAG00000014306	-0.885942	-0.095175	0.799492	1.75106	1.59805	2.47233		Consist	Consist	Consist
ENSACAG00000014350	0.31713	0.726215	-0.977826	-0.511937	-1.13162	-1.63384		Consist	Consist	Consist
ENSACAG00000014354	-0.241406	-0.075901	0.952283	1.38613	1.63889	1.18907		Consist	Consist	Consist
ENSACAG00000014383	-0.227907	-4.29553	-0.958728	-3.60356	-0.261237	-0.627681		Consist	Consist	Consist
ENSACAG00000014432	-0.878883	-0.38846	1.16241	0.46314	2.07912	1.58786		Consist	Consist	Consist
ENSACAG00000014434	-0.472149	0.485696	1.21252	2.36414	1.7159	1.65168		InConsist	Consist	Consist
ENSACAG00000014622	-0.462637	-0.836446	3.46999	1.89372	3.65996	2.59567		Consist	Consist	Consist
ENSACAG00000014641	0.0957318	0.021184	-1.55375	-1.81746	-1.03506	-2.02723		Consist	Consist	Consist
ENSACAG00000014714	-0.0910474	-0.363878	1.14629	0.823926	1.25451	0.789023		Consist	Consist	Consist
ENSACAG00000014729	-0.101987	-1.24319	-0.199323	-0.977044	-0.0627528	-0.388651		Consist	Consist	Consist
ENSACAG00000014745	-2.31368	-0.682142	-1.41138	-0.782078	1.14641	0.0464241		Consist	Consist	Consist
ENSACAG00000014801	-0.0956066	-3.22058	-0.152612	-2.87823	-0.298565	-1.5522		Consist	Consist	Consist
ENSACAG00000014880	0.0222408	-0.191504	0.942333	0.785921	1.44264	1.23731		InConsist	Consist	Consist
ENSACAG00000014946	0.694481	0.458954	-1.37882	-3.41025	-1.89423	-3.50298		Consist	Consist	Consist
ENSACAG00000014981	0.108188	-5.54873	-0.278065	-2.85441	-0.171377	-0.874936		InConsist	Consist	Consist
ENSACAG00000015011	0.185352	-0.1762	1.22715	0.204278	1.07113	0.0280951		InConsist	Consist	Consist
ENSACAG00000015018	0.336977	1.6179	-0.375148	0.34272	-1.05353	-0.156696		Consist	InConsist	Consist
ENSACAG00000015024	0.29205	-0.178424	2.39814	2.04531	2.11651	1.67287		InConsist	Consist	Consist
ENSACAG00000015091	0.35889	0.45172	-0.695834	-1.39208	-1.5553	-1.66955		Consist	Consist	Consist
ENSACAG00000015133	-0.223923	-0.309572	1.41716	-0.277702	1.50913	0.814575		Consist	InConsist	Consist
ENSACAG00000015158	0.576083	-1.57224	1.56814	1.14998	2.03434	0.780168		InConsist	Consist	Consist
ENSACAG00000015167	0.136202	-0.724821	3.6241	2.60659	3.25234	2.86884		InConsist	Consist	Consist
ENSACAG00000015195	0.266251	-0.767073	0.888099	0.831163	1.8719	0.188152		InConsist	Consist	Consist
ENSACAG00000015305	-0.35452	1.23758	0.99326	2.85666	1.72598	1.82986		InConsist	Consist	Consist
ENSACAG00000015333	-0.7526	-0.38748	1.02651	0.508121	1.69645	1.57136		Consist	Consist	Consist
ENSACAG00000015336	-0.127017	0.0235293	1.08645	0.912482	0.649613	0.686722		InConsist	Consist	Consist
ENSACAG00000015383	0.145061	-0.180013	-1.38328	-0.935257	-1.40637	-1.16879		InConsist	Consist	Consist
ENSACAG00000015396	-0.153053	-0.751827	1.00624	0.62013	1.34415	0.821042		Consist	Consist	Consist
ENSACAG00000015414	-0.2544	-0.126462	-1.40118	-1.43619	-1.15006	-1.4147		Consist	Consist	Consist
ENSACAG00000015474	-0.44314	-1.77423	0.0506524	-0.254628	1.05736	1.243		Consist	InConsist	Consist
ENSACAG00000015493	-1.4055	-2.13005	0.627179	0.219677	2.72474	1.91595		Consist	Consist	Consist
ENSACAG00000015502	0.392314	0.0346689	-0.915187	-0.593458	-1.06507	-1.61451		Consist	Consist	Consist
ENSACAG00000015531	0.145707	-0.94436	0.703435	0.930586	1.22031	0.874695		InConsist	Consist	Consist
ENSACAG00000015604	-0.308653	-1.29653	0.878878	0.873073	1.58392	2.10512		Consist	Consist	Consist
ENSACAG00000015609	-0.282928	0.0255534	1.06549	0.311839	0.980526	1.11787		InConsist	Consist	Consist
ENSACAG00000015705	-0.667986	-1.78913	-1.33709	-2.21567	-0.434217	-1.09612		Consist	Consist	Consist
ENSACAG00000015749	-2.16192	-1.21656	1.57055	0.270953	3.29607	2.79414		Consist	Consist	Consist
ENSACAG00000015752	0.55004	0.877218	1.17463	0.901219	0.122879	0.259065		Consist	Consist	Consist
ENSACAG00000015769	-3.31236	-5.04684	4.45542	5.27754	7.92567	8.7263		Consist	Consist	Consist
ENSACAG00000015781	0.236496	-5.68935	-1.19878	-3.23024	-1.35833	-1.67094		InConsist	Consist	Consist
ENSACAG00000015855	-1.24068	-0.964566	0.0485785	-0.0223904	0.732093	1.22581		Consist	InConsist	Consist
ENSACAG00000015864	-1.24538	-0.326199	0.309071	0.562741	1.65031	1.48725		Consist	Consist	Consist
ENSACAG00000015883	0.306524	0.124707	-0.787754	-0.718497	-1.0224	-0.836417		Consist	Consist	Consist
ENSACAG00000015893	-0.457447	-0.815753	1.52027	0.657059	1.91292	2.16865		Consist	Consist	Consist
ENSACAG00000015922	0.329238	-0.54004	1.14207	1.49803	1.68763	1.23628		InConsist	Consist	Consist
ENSACAG00000015930	-0.163538	-1.61892	0.645894	0.0904312	1.37333	0.489626		Consist	Consist	Consist
ENSACAG00000015968	-0.985788	-0.489655	0.788464	0.535766	1.69731	1.88881		Consist	Consist	Consist
ENSACAG00000015988	0.111536	-0.909253	-0.678231	-2.09303	-1.09007	-1.76869		InConsist	Consist	Consist
ENSACAG00000016042	0.0746569	-1.68315	0.707849	0.111833	1.60272	0.0907756		InConsist	Consist	Consist
ENSACAG00000016068	-0.536699	-0.453962	1.21053	0.429165	1.57528	1.18711		Consist	Consist	Consist
ENSACAG00000016097	-0.179505	-1.79711	0.150296	-0.773009	0.554558	0.168098		Consist	InConsist	Consist
ENSACAG00000016098	0.175059	-1.19486	1.02995	0.983645	1.72747	0.942908		InConsist	Consist	Consist
ENSACAG00000016182	-0.234916	1.62984	0.910159	2.58206	1.18467	2.37282		InConsist	Consist	Consist
ENSACAG00000016212	-0.417342	-0.818545	0.851797	0.480737	1.32994	0.657298		Consist	Consist	Consist
ENSACAG00000016278	-0.311584	-1.04728	0.892211	-0.139118	1.43467	0.630548		Consist	InConsist	Consist
ENSACAG00000016280	-0.161018	-0.306338	1.3712	0.466338	1.35637	0.969103		Consist	Consist	Consist
ENSACAG00000016291	0.125171	-1.19251	1.32703	-0.0262792	2.12211	0.507491		InConsist	InConsist	Consist
ENSACAG00000016319	-0.903907	-0.629053	0.962228	0.526181	1.96302	1.8074		Consist	Consist	Consist
ENSACAG00000016374	0.122919	0.905948	-0.942734	-0.328544	-1.20023	-0.856964		Consist	Consist	Consist
ENSACAG00000016380	-4.72334	-7.34151	1.81048	3.5207	5.753	7.43551		Consist	Consist	Consist
ENSACAG00000016388	1.13319	2.15298	-1.01876	-1.50773	-2.6266	-2.10588		Consist	Consist	Consist
ENSACAG00000016392	0.154962	-0.797316	1.00615	0.592554	1.19566	0.61458		InConsist	Consist	Consist
ENSACAG00000016419	-1.04541	-0.411429	1.54192	0.698693	2.5001	1.90736		Consist	Consist	Consist
ENSACAG00000016440	-0.679251	-0.340896	1.03646	-0.0558958	1.78385	1.07531		Consist	InConsist	Consist
ENSACAG00000016489	0.371597	-1.59902	0.972838	0.08238	1.97391	0.0205652		InConsist	Consist	Consist
ENSACAG00000016557	-0.885926	-1.94547	0.693092	-0.871917	1.10618	1.68884		Consist	InConsist	Consist
ENSACAG00000016581	-0.599232	-0.209031	0.999494	0.524277	1.25553	1.76545		Consist	Consist	Consist
ENSACAG00000016641	-3.44332	-2.53468	0.372564	1.45322	4.35514	4.1252		Consist	Consist	Consist
ENSACAG00000016657	-4.50472	-5.72738	0.111633	0.125347	2.94704	4.21592		Consist	Consist	Consist
ENSACAG00000016659	-0.176354	-2.16798	0.861783	-0.0630232	1.03601	1.52658		Consist	InConsist	Consist
ENSACAG00000016713	-1.03421	-0.0811849	0.959818	0.371732	1.79252	1.53195		Consist	Consist	Consist
ENSACAG00000016715	0.041326	-0.396199	1.29612	1.29505	0.923279	2.21375		InConsist	Consist	Consist
ENSACAG00000016730	-0.64672	0.796261	1.48012	1.89614	1.98776	1.36475		InConsist	Consist	Consist
ENSACAG00000016750	-0.0579768	-1.30939	1.24775	0.132756	1.47303	0.274099		Consist	Consist	Consist
ENSACAG00000016775	-0.707021	-0.748817	-1.05298	-1.01491	-0.704455	-1.06334		Consist	Consist	Consist
ENSACAG00000016780	-2.12554	-3.44862	-0.84518	-0.0280064	1.88394	2.13325		Consist	Consist	Consist
ENSACAG00000017033	-0.516133	-0.174353	1.0092	0.482923	1.27739	1.55767		Consist	Consist	Consist
ENSACAG00000017070	0.413315	-1.42259	1.14918	1.38079	1.53122	1.22211		InConsist	Consist	Consist
ENSACAG00000017118	-1.63743	-0.746281	-0.0563939	0.109288	1.44188	1.53828		Consist	InConsist	Consist
ENSACAG00000017132	1.00401	2.79353	-0.950283	2.16634	-1.17082	-0.697837		Consist	InConsist	Consist
ENSACAG00000017310	-4.3039	-4.75418	1.64456	1.60934	5.98878	5.68371		Consist	Consist	Consist
ENSACAG00000017332	-5.10405	-8.1298	2.09744	4.8816	8.94214	23.3717		Consist	Consist	Consist
ENSACAG00000017337	-0.679771	-0.553619	0.81755	-0.41006	1.27784	0.960556		Consist	InConsist	Consist
ENSACAG00000017365	-0.193972	1.48521	0.329706	2.5859	0.800556	2.29213		InConsist	Consist	Consist
ENSACAG00000017368	-0.48495	-0.545464	1.04042	0.677003	1.22288	1.68319		Consist	Consist	Consist
ENSACAG00000017409	-0.291397	-0.597	0.899717	1.3788	1.15633	1.47509		Consist	Consist	Consist
ENSACAG00000017419	-0.34779	-3.41414	-0.126324	-2.0807	0.671233	0.744199		Consist	Consist	Consist
ENSACAG00000017453	0.158078	0.110817	-1.18094	-1.43208	-1.53066	-1.70927		Consist	Consist	Consist
ENSACAG00000017495	0.231586	-1.61692	1.39539	-0.79698	2.31163	0.239067		InConsist	InConsist	Consist
ENSACAG00000017552	-0.724796	-0.585456	0.663798	-0.255093	1.45124	0.735566		Consist	InConsist	Consist
ENSACAG00000017600	-0.470908	-0.941336	2.35292	1.67086	2.50947	2.21472		Consist	Consist	Consist
ENSACAG00000017607	0.0280106	0.0869589	1.07225	0.847188	1.22123	0.930725		Consist	Consist	Consist
ENSACAG00000017688	-1.13117	-1.00632	0.0327546	-0.671641	0.46679	0.399857		Consist	InConsist	Consist
ENSACAG00000017690	-0.201362	-0.710903	1.04742	0.401474	0.732962	0.582084		Consist	Consist	Consist
ENSACAG00000017743	0.174324	0.33385	-1.0329	-1.35563	-1.49599	-1.61775		Consist	Consist	Consist
ENSACAG00000017744	-0.759364	0.0120918	1.23213	0.737735	1.42469	0.956532		InConsist	Consist	Consist
ENSACAG00000017763	0.226798	-0.0484563	1.48856	2.18486	1.445	1.57062		InConsist	Consist	Consist
ENSACAG00000017784	0.163885	-1.44566	1.05107	-0.143911	1.14932	0.467308		InConsist	InConsist	Consist
ENSACAG00000017876	0.263658	0.706202	1.03504	1.84927	0.817497	1.86708		Consist	Consist	Consist
ENSACAG00000017879	0.598838	1.05788	-0.163908	-1.333	-1.17658	-1.43053		Consist	Consist	Consist
ENSACAG00000017899	0.431438	0.927393	-0.579403	-0.287263	-1.01056	-0.673973		Consist	Consist	Consist
ENSACAG00000017900	-0.261993	-0.043354	-1.72611	-0.421442	-0.709283	-0.770684		Consist	Consist	Consist
ENSACAG00000017989	0.107961	-0.830128	1.08773	0.385037	1.2877	0.362008		InConsist	Consist	Consist
ENSACAG00000020986	-0.644938	-0.822209	1.03636	0.0386915	1.93317	1.16321		Consist	Consist	Consist
ENSACAG00000021039	-0.392791	1.53582	1.31072	4.4115	1.52646	2.66139		InConsist	Consist	Consist
ENSACAG00000021130	0.151429	-1.80963	1.40234	1.53213	2.36199	1.73366		InConsist	Consist	Consist
ENSACAG00000021146	-0.430825	-0.706102	0.599326	1.06304	2.06269	1.21083		Consist	Consist	Consist
ENSACAG00000022035	0.323361	-0.358181	1.49707	2.08182	2.34609	1.25719		InConsist	Consist	Consist
ENSACAG00000022176	0.52755	1.4822	2.37565	3.31295	2.34437	1.91482		Consist	Consist	Consist
ENSACAG00000022228	-0.086287	-1.39813	1.8694	0.872054	2.43355	1.01351		Consist	Consist	Consist
ENSACAG00000022270	0.627796	-1.22666	1.41518	0.983308	1.33825	0.357914		InConsist	Consist	Consist
ENSACAG00000022438	-3.04984	-2.28897	2.4076	4.09832	5.69446	6.64178		Consist	Consist	Consist
ENSACAG00000022624	0.23937	-0.70685	1.26033	0.61856	1.72949	0.584337		InConsist	Consist	Consist
ENSACAG00000022682	-0.0472117	0.0247449	-0.914575	-0.995547	-1.01961	-0.833421		InConsist	Consist	Consist
ENSACAG00000022691	-0.37862	-0.557454	0.964821	-0.179077	1.47075	0.784786		Consist	InConsist	Consist
ENSACAG00000023029	0.228569	-0.919977	0.79086	0.978728	1.27895	0.42779		InConsist	Consist	Consist
ENSACAG00000023217	0.453535	-1.31188	-0.942669	-2.90083	-1.24022	-3.67345		InConsist	Consist	Consist
ENSACAG00000023518	0.41681	1.40751	-0.71295	-0.252808	-1.56475	-1.0446		Consist	Consist	Consist
ENSACAG00000023594	-0.249987	-2.0211	0.966725	-0.801391	1.27518	0.170462		Consist	InConsist	Consist
ENSACAG00000023801	-0.11821	-4.67845	-0.116458	-3.16975	0.20661	0.8722		Consist	Consist	Consist
ENSACAG00000023912	0.0253827	0.385999	1.26862	0.0576334	1.44496	0.670541		Consist	Consist	Consist
ENSACAG00000024242	0.205234	-1.69984	-1.61881	-3.3164	-2.12862	-3.13946		InConsist	Consist	Consist
ENSACAG00000024471	0.932567	0.582302	-1.53184	-0.275138	-1.84877	-1.78748		Consist	Consist	Consist
ENSACAG00000024548	-0.559944	-0.872097	-2.75417	-3.48799	-1.90891	-2.47796		Consist	Consist	Consist
ENSACAG00000024792	-4.99292	-8.47291	0.886283	1.45671	5.28555	7.01797		Consist	Consist	Consist
ENSACAG00000024814	0.510965	-6.98928	-2.20018	-7.7725	-2.96004	-1.94379		InConsist	Consist	Consist
ENSACAG00000024935	0.0763833	-2.36087	1.9074	1.15351	2.94594	0.932246		InConsist	Consist	Consist
ENSACAG00000024950	-4.04241	-8.00846	0.643056	-1.82503	2.22955	3.11141		Consist	InConsist	Consist
ENSACAG00000024961	-0.712448	-1.09769	0.049838	0.0369597	0.837317	0.92258		Consist	Consist	Consist
ENSACAG00000025104	0.316407	0.0713672	-1.37388	-1.76905	-1.65225	-1.96158		Consist	Consist	Consist
ENSACAG00000025607	0.169069	-1.49957	-1.10501	-1.67252	-1.02881	-1.40459		InConsist	Consist	Consist
ENSACAG00000025808	-1.08325	-1.87203	-2.7489	-3.8928	-2.0377	-3.08481		Consist	Consist	Consist
ENSACAG00000025832	0.612979	0.842692	-1.77394	-1.88431	-2.28836	-2.58552		Consist	Consist	Consist
ENSACAG00000026010	-1.47233	-1.33319	0.256452	-0.202716	2.33185	0.927135		Consist	InConsist	Consist
ENSACAG00000026090	-0.781967	-1.49657	1.43583	1.52005	2.42251	3.1602		Consist	Consist	Consist
ENSACAG00000026180	0.819135	-1.40136	1.39711	1.52649	1.78286	1.20716		InConsist	Consist	Consist
ENSACAG00000026198	0.109838	-1.00622	1.44905	1.40135	1.61436	2.09966		InConsist	Consist	Consist
ENSACAG00000026231	-0.0655206	-0.908089	1.15121	0.373126	2.10815	0.508331		Consist	Consist	Consist
ENSACAG00000026425	0.271693	-1.95866	-0.973228	-3.96506	-1.71551	-4.29121		InConsist	Consist	Consist
ENSACAG00000026507	0.130168	-1.67414	1.01989	0.0287234	1.15493	1.19447		InConsist	Consist	Consist
ENSACAG00000026769	0.933924	3.16395	-1.26048	0.089434	-2.9291	-0.0789438		Consist	InConsist	Consist
ENSACAG00000027193	-0.128496	-0.976127	1.15876	0.332391	1.66749	0.644868		Consist	Consist	Consist
ENSACAG00000027366	0.681894	0.204889	-3.05869	-1.30701	-2.8472	-2.89254		Consist	Consist	Consist
ENSACAG00000027550	0.00567617	-5.8861	0.0196588	-3.05882	0.326931	-0.634954		InConsist	InConsist	InConsist
ENSACAG00000027629	-0.129786	-2.36203	0.231709	-0.762462	0.397937	-0.0533328		Consist	InConsist	InConsist
ENSACAG00000027642	-0.0451664	-1.04314	0.515726	-0.126719	1.00359	0.0628417		Consist	InConsist	Consist
ENSACAG00000027751	0.317804	-4.62486	-1.60126	-4.15479	-1.20238	-3.59283		InConsist	Consist	Consist
ENSACAG00000028014	0.37056	-3.25862	-0.832259	-2.9346	-1.81166	0.0169345		InConsist	Consist	InConsist
ENSACAG00000028257	0.223954	-0.86897	1.21766	0.634968	1.28411	0.5841		InConsist	Consist	Consist
ENSACAG00000028320	1.12822	-1.33266	2.45189	1.59052	3.20047	1.25359		InConsist	Consist	Consist
ENSACAG00000028367	-0.557196	-0.202051	0.888387	0.35256	1.32553	1.35964		Consist	Consist	Consist
ENSACAG00000028502	0.823584	0.692224	-1.91786	-2.04015	-2.96506	-2.94433		Consist	Consist	Consist
ENSACAG00000028550	0.114761	-1.06151	-1.36732	-0.398893	-0.669626	0.0667732		InConsist	Consist	InConsist
ENSACAG00000028556	-0.629753	-0.487724	0.917513	-0.21256	1.44126	0.862058		Consist	InConsist	Consist
ENSACAG00000028601	-0.432799	-0.990193	1.28005	0.197702	1.92367	1.43225		Consist	Consist	Consist
ENSACAG00000028623	-0.138516	-0.720641	0.697276	0.0570358	1.22098	0.413788		Consist	Consist	Consist
ENSACAG00000028648	0.0761874	1.18913	-1.42168	-1.09978	-1.94309	-1.18811		Consist	Consist	Consist
ENSACAG00000028718	-0.18705	-4.56191	-0.319294	-3.43984	-0.2615	-0.367953		Consist	Consist	Consist
ENSACAG00000028764	0.777919	1.35599	-2.23592	-1.33398	-3.23047	-2.02133		Consist	Consist	Consist
ENSACAG00000028771	-0.0262585	-1.36283	0.66082	-1.05751	0.214614	-0.542709		Consist	InConsist	InConsist
ENSACAG00000028781	0.358269	-1.85407	-1.01687	-2.25092	-1.2908	-3.55555		InConsist	Consist	Consist
ENSACAG00000028782	-0.774063	-0.0989638	1.20184	0.468844	1.71756	1.54759		Consist	Consist	Consist
ENSACAG00000028801	-0.454995	-1.15992	0.337178	-0.327295	1.43526	0.545954		Consist	InConsist	Consist
ENSACAG00000028839	-0.154583	-2.80131	0.599869	-1.80728	0.485188	-0.466564		Consist	InConsist	InConsist
ENSACAG00000029007	0.320987	-1.59981	-0.311484	-1.91525	-1.04954	-1.99424		InConsist	Consist	Consist
ENSACAG00000029039	0.0276934	-1.45041	1.21996	1.2161	1.99294	1.15898		InConsist	Consist	Consist
ENSACAG00000029087	-0.167217	-3.66063	0.951587	-1.41152	1.20798	-0.152545		Consist	InConsist	InConsist
ENSACAG00000029177	-0.460337	0.0981019	1.02701	0.385301	1.36174	0.970306		InConsist	Consist	Consist
ENSACAG00000029207	-0.0312985	-2.72196	0.0763083	-1.29571	0.136037	0.0301397		Consist	InConsist	Consist
ENSACAG00000029213	-0.156104	-0.551074	1.18232	0.0638025	1.0204	0.555568		Consist	Consist	Consist
ENSACAG00000029235	0.13319	-0.418815	-0.729291	-1.95616	-1.20953	-1.82666		InConsist	Consist	Consist
ENSACAG00000029252	0.158387	-0.961048	1.01631	1.20373	1.6125	0.864622		InConsist	Consist	Consist
ENSACAG00000029269	-0.262391	-0.123368	-1.55385	-0.921478	-0.802292	-0.89652		Consist	Consist	Consist
ENSACAG00000029358	0.773703	0.275944	-0.761823	-1.09235	-1.82186	-2.04814		Consist	Consist	Consist
ENSACAG00000029372	0.28471	1.27182	1.98386	2.36916	1.66707	1.66514		Consist	Consist	Consist
ENSACAG00000029484	-0.0992936	-0.680757	1.01031	1.01839	2.18997	0.894449		Consist	Consist	Consist
ENSACAG00000029488	-0.223156	-0.158852	1.3496	-0.121296	2.14001	0.595266		Consist	InConsist	Consist
ENSACAG00000029493	-0.0334373	-2.12145	0.0929953	-1.0428	0.228835	-0.0383325		Consist	InConsist	InConsist
ENSACAG00000029516	-0.452016	0.659733	0.440677	1.29626	1.18243	0.937863		InConsist	Consist	Consist
ENSACAG00000029531	0.207734	-1.24582	1.28146	0.533106	2.06211	0.263033		InConsist	Consist	Consist
ENSACAG00000029535	-0.0330175	1.32117	1.06906	2.22695	1.2688	2.8564		InConsist	Consist	Consist
ENSACAG00000029549	-0.391142	-0.679004	1.15089	-0.169858	1.30715	0.840717		Consist	InConsist	Consist
ENSACAG00000029609	0.146387	-3.37421	0.333964	-1.44959	-0.0328306	-0.311712		InConsist	InConsist	Consist
ENSACAG00000029683	-0.119359	-1.09888	0.516915	1.5819	2.0176	1.32055		Consist	Consist	Consist
ENSACAG00000029691	-0.412457	0.994193	2.64589	1.47542	2.5454	2.72928		InConsist	Consist	Consist
ENSACAG00000029696	-0.0374618	-0.358596	1.0116	0.899633	1.001	0.946085		Consist	Consist	Consist
f13b	-0.137255	-1.56066	1.11356	1.76685	2.30314	1.66116		Consist	Consist	Consist
fam180b	0.553727	-1.3507	-0.98822	-2.40114	-1.64788	-2.88428		InConsist	Consist	Consist
fbxl12	0.144655	-1.54064	1.61157	1.2993	2.67355	0.981604		InConsist	Consist	Consist
fcerig	-0.249711	0.111593	0.799823	0.188147	1.05679	0.780701		InConsist	Consist	Consist
frza	0.808697	0.173545	-1.8441	-1.77196	-2.18436	-2.43253		Consist	Consist	Consist
h1f3	-1.76121	-2.47333	-1.92424	-5.8379	-2.57331	-3.445		Consist	Consist	Consist
he4	-0.274017	-0.153633	1.03709	1.07349	1.22111	0.626287		Consist	Consist	Consist
il1ra	0.296426	-1.81588	1.17543	0.77791	1.92833	0.778055		InConsist	Consist	Consist
kiaa1466	-0.0777269	-1.28374	0.692719	1.63002	1.17207	1.94379		Consist	Consist	Consist
lipa	0.5326	-3.81245	-0.929163	-2.97011	-1.2071	-2.26148		InConsist	Consist	Consist
lipm	0.406827	-10.9633	-0.887845	-6.72444	-0.975526	-2.22044		InConsist	Consist	Consist
loc101815367	0.0565716	-0.545216	1.0924	0.911614	1.49973	1.08463		InConsist	Consist	Consist
loc101815404	0.613288	3.32529	-1.30674	1.90265	-2.03256	-0.925512		Consist	InConsist	Consist
loc417962	-0.938271	-1.76792	1.80172	0.185907	1.90809	1.12352		Consist	Consist	Consist
lsmem1	-2.7475	-4.40206	2.2228	3.57521	4.71646	6.43782		Consist	Consist	Consist
mibp	-2.17143	-0.110031	2.10865	1.65479	3.90346	2.87856		Consist	Consist	Consist
myo18a	-2.69354	-1.754	0.475906	1.16598	2.64464	2.66436		Consist	Consist	Consist
ntf2	-0.504672	-0.0521954	1.22962	0.241325	1.20299	1.24561		Consist	Consist	Consist
oip5	-0.913629	-0.460438	1.15825	0.265877	1.87195	1.71584		Consist	Consist	Consist
ostn	-0.114852	-0.225807	-1.90478	-1.63779	-2.48178	-2.61848		Consist	Consist	Consist
Placenta-specific_protein_9	0.237642	-0.408477	1.10783	0.698256	0.52601	0.794224		InConsist	Consist	Consist
ppup3545	-0.525522	-0.840358	-1.11277	-2.58719	-1.39263	-1.80275		Consist	Consist	Consist
pr	-0.353035	-0.845197	1.51232	0.955741	1.52886	2.30672		Consist	Consist	Consist
Signal_transducer_CD24-like_protein	0.0248468	1.06414	1.07461	1.41136	0.537705	1.5694		Consist	Consist	Consist
sjor3	0.814953	-2.44012	-1.78007	-2.61319	-2.12857	-4.0698		InConsist	Consist	Consist
srgn	-0.279951	-0.807034	1.02529	0.320945	1.13741	1.10378		Consist	Consist	Consist
tacc1	-0.870902	-0.64671	1.23547	0.518621	2.06987	1.78163		Consist	Consist	Consist
tbx3	0.390575	-0.442181	-1.22463	-0.782858	-1.39845	-1.41988		InConsist	Consist	Consist
tcap	-3.25754	-3.36076	1.51911	2.03922	4.92315	5.49439		Consist	Consist	Consist
tm211	0.239281	-0.414536	-0.946041	-1.5714	-1.51072	-1.44772		InConsist	Consist	Consist
ube2c	-0.576726	-0.389988	1.05987	0.234839	1.52276	0.865871		Consist	Consist	Consist
vav3	-0.0539421	-1.17395	0.737056	0.891943	1.49154	0.990357		Consist	Consist	Consist
